# Supplementary material for: [μ-1,2,3,4-Tetra­kis(pyridin-4-yl)butane-κ2 N 1:N 4]bis­[trimeth­yl(thio­cyanato-κN)tin(IV)]
Source: Acta Crystallogr Sect E Struct Rep Online. 2012 Nov 28;68(Pt 12):m1550. doi: 10.1107/S160053681204737X (PMC3588790; doi:10.1107/S160053681204737X)
Supplement: Supplementary file 1 [file e-68-m1550-sup1.cif]

##############################################################################
#                                                                            #
# This CIF contains the data in a paper accepted for publication in          #
# Acta Crystallographica Section E. It conforms to the requirements of       #
# Notes for Authors for Acta Crystallographica Section E, and has been       #
# peer reviewed under the auspices of the IUCr Commission on Journals.       #
#                                                                            #
# Full details of the Crystallographic Information File format               #
# are given in the paper "The Crystallographic Information File (CIF):       #
# a New Standard Archive File for Crystallography" by S. R. Hall, F. H.      #
# Allen and I. D. Brown [Acta Cryst. (1991), A47, 655-685].                  #
#                                                                            #
# The current version of the core CIF dictionary is obtainable from          #
# ftp://ftp.iucr.org/pub/cif_core.dic.                                       #
#                                                                            #
# Software is freely available for graphical display of the structure(s)     #
# in this CIF. For information consult the CIF software page                 #
# http://www.iucr.org/resources/cif/software.                                #
#                                                                            #
# This file may be used for bona fide research purposes within the           #
# scientific community so long as proper attribution is given to the journal # 
# article from which it was obtained.                                        #
#                                                                            #
##############################################################################
data_global
_audit_creation_method     SHELXL-97
_journal_date_recd_electronic     2012-11-17
_journal_date_accepted     2012-11-18
_journal_name_full     'Acta Crystallographica, Section E'
_journal_year     2012
_journal_volume     68
_journal_issue     12
_journal_page_first     m1550
_journal_page_last     m1550
_journal_paper_category     QM
_journal_paper_doi     10.1107/S160053681204737X
_journal_coeditor_code     XU5652
_publ_contact_author
;
     Dr. Seik Weng Ng
     Department of Chemistry
     University of Malaya
     50603 Kuala Lumpur
     Malaysia
;
_publ_contact_author_email     seikweng@um.edu.my
_publ_contact_author_fax     '03 7967 4193'
_publ_contact_author_phone     '03 7967 6778'
_publ_section_title
;\
[\m-1,2,3,4-Tetrakis(pyridin-4-yl)butane-\k^2^<i>N</i>^1^:<i>N</i>^4^]\
bis[trimethyl(thiocyanato-\k<i>N</i>)tin(IV)]
;
loop_
    _publ_author_name
    _publ_author_address
    'Najafi, Ezzatollah'
;
Department of Chemistry
General Campus
Shahid Beheshti University
Tehran 1983963113
Iran
;
    'Amini, Mostafa M.'
;
Department of Chemistry
General Campus
Shahid Beheshti University
Tehran 1983963113
Iran
;
    'Ng, Seik Weng'
;
     Department of Chemistry
     University of Malaya
     50603 Kuala Lumpur
     Malaysia
     Chemistry Department
     Faculty of Science
     King Abdulaziz University
     PO Box 80203 Jeddah
     Saudi Arabia
;
data_I
_audit_creation_method     SHELXL-97
_chemical_name_systematic
;
[\m-1,2,3,4-Tetrakis(pyridin-4-yl)butane-
\k^2^<i>N</i>^1^:<i>N</i>^4^]bis[trimethyl(thiocyanato-\k<i>N</i>)tin(IV)]
;
_chemical_name_common     ?
_chemical_formula_moiety     'C32 H40 N6 S2 Sn2'
_chemical_formula_sum     'C32 H40 N6 S2 Sn2'
_chemical_formula_iupac     '[Sn2 (C H3)6 (N C S)2 (C24 H22 N4)]'
_chemical_formula_weight     810.20
_chemical_melting_point     ?
_symmetry_cell_setting     triclinic
_symmetry_space_group_name_H-M     'P -1'
_symmetry_space_group_name_Hall     '-P 1'
loop_
    _symmetry_equiv_pos_as_xyz
    'x, y, z'
    '-x, -y, -z'
_cell_length_a     9.2959(8)
_cell_length_b     9.7210(7)
_cell_length_c     10.2448(9)
_cell_angle_alpha     90.388(7)
_cell_angle_beta     94.381(7)
_cell_angle_gamma     103.646(7)
_cell_volume     896.72(13)
_cell_formula_units_Z     1
_cell_measurement_reflns_used     3676
_cell_measurement_theta_min     2.8944
_cell_measurement_theta_max     27.5012
_cell_measurement_temperature     295(2)
_exptl_crystal_description     prism
_exptl_crystal_colour     colorless
_exptl_crystal_size_max     0.25
_exptl_crystal_size_mid     0.25
_exptl_crystal_size_min     0.05
_exptl_crystal_density_diffrn     1.500
_exptl_crystal_density_meas     ?
_exptl_crystal_density_method     'not measured'
_exptl_crystal_F_000     406
_exptl_absorpt_coefficient_mu     1.538
_exptl_absorpt_correction_type     multi-scan
_exptl_absorpt_process_details     '(CrysAlis PRO; Agilent, 2012)'
_exptl_absorpt_correction_T_min     0.6997
_exptl_absorpt_correction_T_max     0.9270
_diffrn_ambient_temperature     295(2)
_diffrn_radiation_type     MoK\a
_diffrn_radiation_wavelength     0.71073
_diffrn_radiation_source     'SuperNova (Mo) X-ray Source'
_diffrn_radiation_monochromator     Mirror
_diffrn_measurement_device_type
                  'Agilent SuperNova Dual diffractometer with an Atlas detector'
_diffrn_measurement_method     '\w scan'
_diffrn_detector_area_resol_mean     10.4041
_diffrn_reflns_number     8527
_diffrn_reflns_av_R_equivalents     0.0303
_diffrn_reflns_av_sigmaI/netI     0.0413
_diffrn_reflns_theta_min     2.90
_diffrn_reflns_theta_max     27.56
_diffrn_reflns_theta_full     27.56
_diffrn_measured_fraction_theta_max     0.999
_diffrn_measured_fraction_theta_full     0.999
_diffrn_reflns_limit_h_min     -10
_diffrn_reflns_limit_h_max     12
_diffrn_reflns_limit_k_min     -12
_diffrn_reflns_limit_k_max     12
_diffrn_reflns_limit_l_min     -12
_diffrn_reflns_limit_l_max     13
_diffrn_standards_number     0
_diffrn_standards_interval_count     0
_diffrn_standards_interval_time     0
_diffrn_standards_decay_%     0
_reflns_number_total     4153
_reflns_number_gt     3645
_reflns_threshold_expression     I>2\s(I)
_refine_ls_structure_factor_coef     Fsqd
_refine_ls_matrix_type     full
_refine_ls_R_factor_all     0.0383
_refine_ls_R_factor_gt     0.0310
_refine_ls_wR_factor_gt     0.0701
_refine_ls_wR_factor_ref     0.0764
_refine_ls_goodness_of_fit_ref     1.050
_refine_ls_restrained_S_all     1.050
_refine_ls_number_reflns     4153
_refine_ls_number_parameters     190
_refine_ls_number_restraints     0
_refine_ls_hydrogen_treatment     constr
_refine_ls_weighting_scheme     calc
_refine_ls_weighting_details
         'calc w=1/[\s^2^(Fo^2^)+(0.0324P)^2^+0.1997P] where P=(Fo^2^+2Fc^2^)/3'
_atom_sites_solution_hydrogens     geom
_atom_sites_solution_primary     direct
_atom_sites_solution_secondary     difmap
_refine_ls_shift/su_max     0.001
_refine_ls_shift/su_mean     0.001
_refine_diff_density_max     0.499
_refine_diff_density_min     -0.516
_refine_ls_extinction_method     none
_refine_ls_extinction_coef     ?
loop_
    _atom_type_symbol
    _atom_type_description
    _atom_type_scat_dispersion_real
    _atom_type_scat_dispersion_imag
    _atom_type_scat_source
    'C' 'C' 0.0033 0.0016
                         'International Tables Vol C Tables 4.2.6.8 and 6.1.1.4'
    'H' 'H' 0.0000 0.0000
                         'International Tables Vol C Tables 4.2.6.8 and 6.1.1.4'
    'N' 'N' 0.0061 0.0033
                         'International Tables Vol C Tables 4.2.6.8 and 6.1.1.4'
    'S' 'S' 0.1246 0.1234
                         'International Tables Vol C Tables 4.2.6.8 and 6.1.1.4'
    'Sn' 'Sn' -0.6537 1.4246
                         'International Tables Vol C Tables 4.2.6.8 and 6.1.1.4'
_computing_data_collection     'CrysAlis PRO (Agilent, 2012)'
_computing_cell_refinement     'CrysAlis PRO (Agilent, 2012)'
_computing_data_reduction     'CrysAlis PRO (Agilent, 2012)'
_computing_structure_solution     'SHELXS97 (Sheldrick, 2008)'
_computing_structure_refinement     'SHELXL97 (Sheldrick, 2008)'
_computing_molecular_graphics     'X-SEED (Barbour, 2001)'
_computing_publication_material     'publCIF (Westrip, 2010)'
loop_
    _atom_site_type_symbol
    _atom_site_label
    _atom_site_fract_x
    _atom_site_fract_y
    _atom_site_fract_z
    _atom_site_U_iso_or_equiv
    _atom_site_adp_type
    _atom_site_calc_flag
    _atom_site_refinement_flags
    _atom_site_occupancy
    _atom_site_symmetry_multiplicity
    _atom_site_disorder_assembly
    _atom_site_disorder_group
    Sn Sn1 0.76200(2) 0.553034(18) 0.347974(18) 0.03890(8) Uani d . 1 1 . .
    S S1 1.20140(12) 0.90346(10) 0.55879(11) 0.0742(3) Uani d . 1 1 . .
    N N1 0.9749(3) 0.7032(3) 0.4286(3) 0.0656(9) Uani d . 1 1 . .
    N N2 0.5239(3) 0.3899(2) 0.2637(2) 0.0347(5) Uani d . 1 1 . .
    N N3 0.3574(3) -0.2627(3) 0.0683(3) 0.0566(7) Uani d . 1 1 . .
    C C1 0.6775(5) 0.7271(3) 0.2837(4) 0.0666(11) Uani d . 1 1 . .
    H H1A 0.7503 0.8136 0.3056 0.100 Uiso calc R 1 1 . .
    H H1B 0.5888 0.7273 0.3259 0.100 Uiso calc R 1 1 . .
    H H1C 0.6549 0.7193 0.1906 0.100 Uiso calc R 1 1 . .
    C C2 0.7196(4) 0.4771(3) 0.5374(3) 0.0531(8) Uani d . 1 1 . .
    H H2A 0.7987 0.5248 0.5993 0.080 Uiso calc R 1 1 . .
    H H2B 0.7133 0.3771 0.5381 0.080 Uiso calc R 1 1 . .
    H H2C 0.6275 0.4948 0.5608 0.080 Uiso calc R 1 1 . .
    C C3 0.8759(4) 0.4507(4) 0.2210(3) 0.0579(9) Uani d . 1 1 . .
    H H3A 0.9803 0.4938 0.2321 0.087 Uiso calc R 1 1 . .
    H H3B 0.8397 0.4597 0.1319 0.087 Uiso calc R 1 1 . .
    H H3C 0.8592 0.3522 0.2414 0.087 Uiso calc R 1 1 . .
    C C4 1.0677(4) 0.7876(3) 0.4841(3) 0.0458(7) Uani d . 1 1 . .
    C C5 0.4359(3) 0.4259(3) 0.1683(3) 0.0382(6) Uani d . 1 1 . .
    H H5 0.4698 0.5106 0.1264 0.046 Uiso calc R 1 1 . .
    C C6 0.2962(3) 0.3436(3) 0.1280(3) 0.0403(6) Uani d . 1 1 . .
    H H6 0.2388 0.3734 0.0606 0.048 Uiso calc R 1 1 . .
    C C7 0.2420(3) 0.2165(3) 0.1887(3) 0.0351(6) Uani d . 1 1 . .
    C C8 0.3340(3) 0.1789(3) 0.2859(3) 0.0437(7) Uani d . 1 1 . .
    H H8 0.3030 0.0944 0.3290 0.052 Uiso calc R 1 1 . .
    C C9 0.4726(3) 0.2655(3) 0.3204(3) 0.0439(7) Uani d . 1 1 . .
    H H9 0.5332 0.2365 0.3857 0.053 Uiso calc R 1 1 . .
    C C10 0.0880(3) 0.1277(3) 0.1497(3) 0.0427(7) Uani d . 1 1 . .
    H H10A 0.0202 0.1894 0.1367 0.051 Uiso calc R 1 1 . .
    H H10B 0.0551 0.0649 0.2203 0.051 Uiso calc R 1 1 . .
    C C11 0.0817(3) 0.0381(2) 0.0226(3) 0.0315(5) Uani d . 1 1 . .
    H H11 0.1201 0.1030 -0.0463 0.038 Uiso calc R 1 1 . .
    C C12 0.1783(3) -0.0664(3) 0.0395(2) 0.0314(5) Uani d . 1 1 . .
    C C13 0.2892(3) -0.0683(3) -0.0411(3) 0.0373(6) Uani d . 1 1 . .
    H H13 0.3068 -0.0037 -0.1079 0.045 Uiso calc R 1 1 . .
    C C14 0.3750(4) -0.1665(3) -0.0230(3) 0.0483(7) Uani d . 1 1 . .
    H H14 0.4498 -0.1644 -0.0789 0.058 Uiso calc R 1 1 . .
    C C15 0.2501(5) -0.2597(4) 0.1456(4) 0.0619(10) Uani d . 1 1 . .
    H H15 0.2353 -0.3257 0.2115 0.074 Uiso calc R 1 1 . .
    C C16 0.1589(4) -0.1668(3) 0.1362(3) 0.0510(8) Uani d . 1 1 . .
    H H16 0.0854 -0.1712 0.1939 0.061 Uiso calc R 1 1 . .
loop_
    _atom_site_aniso_label
    _atom_site_aniso_U_11
    _atom_site_aniso_U_22
    _atom_site_aniso_U_33
    _atom_site_aniso_U_12
    _atom_site_aniso_U_13
    _atom_site_aniso_U_23
    Sn1 0.03404(13) 0.03835(12) 0.04120(12) 0.00409(8) -0.00196(8) -0.00293(8)
    S1 0.0695(7) 0.0535(5) 0.0823(7) -0.0110(5) -0.0211(5) -0.0118(4)
    N1 0.0449(18) 0.0651(18) 0.076(2) -0.0031(15) -0.0090(15) -0.0174(15)
    N2 0.0307(12) 0.0330(11) 0.0389(12) 0.0063(9) -0.0018(9) -0.0036(9)
    N3 0.0480(18) 0.0529(16) 0.072(2) 0.0224(13) -0.0095(15) -0.0021(14)
    C1 0.071(3) 0.0364(16) 0.086(3) 0.0074(16) -0.018(2) 0.0022(15)
    C2 0.056(2) 0.066(2) 0.0380(16) 0.0187(16) -0.0005(14) -0.0060(14)
    C3 0.0422(19) 0.070(2) 0.058(2) 0.0038(16) 0.0117(15) -0.0171(16)
    C4 0.0440(18) 0.0423(15) 0.0475(17) 0.0043(14) -0.0004(14) -0.0002(12)
    C5 0.0411(16) 0.0313(13) 0.0384(14) 0.0028(11) -0.0019(12) 0.0001(10)
    C6 0.0413(17) 0.0400(14) 0.0388(15) 0.0126(12) -0.0102(12) -0.0044(11)
    C7 0.0282(14) 0.0332(13) 0.0416(14) 0.0035(11) 0.0010(11) -0.0113(10)
    C8 0.0444(18) 0.0332(13) 0.0480(16) -0.0003(12) -0.0025(13) 0.0029(11)
    C9 0.0397(17) 0.0365(14) 0.0511(17) 0.0053(12) -0.0116(13) 0.0025(12)
    C10 0.0279(15) 0.0472(15) 0.0509(17) 0.0054(12) 0.0017(12) -0.0149(12)
    C11 0.0221(13) 0.0306(12) 0.0394(13) 0.0020(10) 0.0011(10) -0.0032(10)
    C12 0.0245(13) 0.0342(12) 0.0333(13) 0.0048(10) -0.0038(10) -0.0044(10)
    C13 0.0323(15) 0.0351(13) 0.0438(15) 0.0065(11) 0.0041(12) 0.0003(11)
    C14 0.0366(17) 0.0446(16) 0.065(2) 0.0120(13) 0.0039(14) -0.0089(14)
    C15 0.068(3) 0.0549(19) 0.064(2) 0.0211(18) -0.0032(19) 0.0193(16)
    C16 0.050(2) 0.0559(18) 0.0497(18) 0.0151(15) 0.0096(15) 0.0136(14)
loop_
    _geom_bond_atom_site_label_1
    _geom_bond_atom_site_label_2
    _geom_bond_site_symmetry_2
    _geom_bond_distance
    _geom_bond_publ_flag
    Sn1 C1 . 2.116(3) ?
    Sn1 C3 . 2.119(3) ?
    Sn1 C2 . 2.113(3) ?
    Sn1 N1 . 2.258(3) ?
    Sn1 N2 . 2.489(2) ?
    S1 C4 . 1.606(3) ?
    N1 C4 . 1.152(4) ?
    N2 C5 . 1.328(3) ?
    N2 C9 . 1.344(3) ?
    N3 C14 . 1.319(4) ?
    N3 C15 . 1.326(5) ?
    C1 H1A . 0.9600 ?
    C1 H1B . 0.9600 ?
    C1 H1C . 0.9600 ?
    C2 H2A . 0.9600 ?
    C2 H2B . 0.9600 ?
    C2 H2C . 0.9600 ?
    C3 H3A . 0.9600 ?
    C3 H3B . 0.9600 ?
    C3 H3C . 0.9600 ?
    C5 C6 . 1.386(4) ?
    C5 H5 . 0.9300 ?
    C6 C7 . 1.390(4) ?
    C6 H6 . 0.9300 ?
    C7 C8 . 1.371(4) ?
    C7 C10 . 1.509(4) ?
    C8 C9 . 1.381(4) ?
    C8 H8 . 0.9300 ?
    C9 H9 . 0.9300 ?
    C10 C11 . 1.551(4) ?
    C10 H10A . 0.9700 ?
    C10 H10B . 0.9700 ?
    C11 C12 . 1.509(4) ?
    C11 C11 2 1.557(5) ?
    C11 H11 . 0.9800 ?
    C12 C13 . 1.373(4) ?
    C12 C16 . 1.388(4) ?
    C13 C14 . 1.385(4) ?
    C13 H13 . 0.9300 ?
    C14 H14 . 0.9300 ?
    C15 C16 . 1.376(5) ?
    C15 H15 . 0.9300 ?
    C16 H16 . 0.9300 ?
loop_
    _geom_angle_atom_site_label_1
    _geom_angle_atom_site_label_2
    _geom_angle_atom_site_label_3
    _geom_angle_site_symmetry_1
    _geom_angle_site_symmetry_3
    _geom_angle
    _geom_angle_publ_flag
    C1 Sn1 C3 . . 120.57(17) ?
    C1 Sn1 C2 . . 118.37(16) ?
    C3 Sn1 C2 . . 120.97(15) ?
    C1 Sn1 N1 . . 90.01(13) ?
    C3 Sn1 N1 . . 92.20(13) ?
    C2 Sn1 N1 . . 90.71(12) ?
    C1 Sn1 N2 . . 89.41(11) ?
    C3 Sn1 N2 . . 89.29(10) ?
    C2 Sn1 N2 . . 88.33(10) ?
    N1 Sn1 N2 . . 178.49(10) ?
    C4 N1 Sn1 . . 168.1(3) ?
    C5 N2 C9 . . 116.8(2) ?
    C5 N2 Sn1 . . 121.93(16) ?
    C9 N2 Sn1 . . 121.08(18) ?
    C14 N3 C15 . . 115.2(3) ?
    Sn1 C1 H1A . . 109.5 ?
    Sn1 C1 H1B . . 109.5 ?
    H1A C1 H1B . . 109.5 ?
    Sn1 C1 H1C . . 109.5 ?
    H1A C1 H1C . . 109.5 ?
    H1B C1 H1C . . 109.5 ?
    Sn1 C2 H2A . . 109.5 ?
    Sn1 C2 H2B . . 109.5 ?
    H2A C2 H2B . . 109.5 ?
    Sn1 C2 H2C . . 109.5 ?
    H2A C2 H2C . . 109.5 ?
    H2B C2 H2C . . 109.5 ?
    Sn1 C3 H3A . . 109.5 ?
    Sn1 C3 H3B . . 109.5 ?
    H3A C3 H3B . . 109.5 ?
    Sn1 C3 H3C . . 109.5 ?
    H3A C3 H3C . . 109.5 ?
    H3B C3 H3C . . 109.5 ?
    N1 C4 S1 . . 178.0(3) ?
    N2 C5 C6 . . 123.3(2) ?
    N2 C5 H5 . . 118.3 ?
    C6 C5 H5 . . 118.3 ?
    C5 C6 C7 . . 119.8(3) ?
    C5 C6 H6 . . 120.1 ?
    C7 C6 H6 . . 120.1 ?
    C8 C7 C6 . . 116.6(2) ?
    C8 C7 C10 . . 122.7(2) ?
    C6 C7 C10 . . 120.7(3) ?
    C7 C8 C9 . . 120.5(2) ?
    C7 C8 H8 . . 119.8 ?
    C9 C8 H8 . . 119.8 ?
    N2 C9 C8 . . 123.0(3) ?
    N2 C9 H9 . . 118.5 ?
    C8 C9 H9 . . 118.5 ?
    C7 C10 C11 . . 112.5(2) ?
    C7 C10 H10A . . 109.1 ?
    C11 C10 H10A . . 109.1 ?
    C7 C10 H10B . . 109.1 ?
    C11 C10 H10B . . 109.1 ?
    H10A C10 H10B . . 107.8 ?
    C12 C11 C10 . . 111.5(2) ?
    C12 C11 C11 . 2 111.1(2) ?
    C10 C11 C11 . 2 110.7(3) ?
    C12 C11 H11 . . 107.8 ?
    C10 C11 H11 . . 107.8 ?
    C11 C11 H11 2 . 107.8 ?
    C13 C12 C16 . . 116.3(3) ?
    C13 C12 C11 . . 121.8(2) ?
    C16 C12 C11 . . 121.9(3) ?
    C12 C13 C14 . . 120.1(3) ?
    C12 C13 H13 . . 119.9 ?
    C14 C13 H13 . . 119.9 ?
    N3 C14 C13 . . 124.2(3) ?
    N3 C14 H14 . . 117.9 ?
    C13 C14 H14 . . 117.9 ?
    N3 C15 C16 . . 125.3(3) ?
    N3 C15 H15 . . 117.4 ?
    C16 C15 H15 . . 117.4 ?
    C15 C16 C12 . . 119.0(3) ?
    C15 C16 H16 . . 120.5 ?
    C12 C16 H16 . . 120.5 ?
loop_
    _geom_torsion_atom_site_label_1
    _geom_torsion_atom_site_label_2
    _geom_torsion_atom_site_label_3
    _geom_torsion_atom_site_label_4
    _geom_torsion_site_symmetry_1
    _geom_torsion_site_symmetry_2
    _geom_torsion_site_symmetry_3
    _geom_torsion_site_symmetry_4
    _geom_torsion
    _geom_torsion_publ_flag
    C1 Sn1 N1 C4 . . . . 64.3(14) ?
    C3 Sn1 N1 C4 . . . . -175.1(14) ?
    C2 Sn1 N1 C4 . . . . -54.0(14) ?
    C1 Sn1 N2 C5 . . . . 24.7(2) ?
    C3 Sn1 N2 C5 . . . . -95.9(2) ?
    C2 Sn1 N2 C5 . . . . 143.1(2) ?
    C1 Sn1 N2 C9 . . . . -149.7(3) ?
    C3 Sn1 N2 C9 . . . . 89.7(2) ?
    C2 Sn1 N2 C9 . . . . -31.3(2) ?
    C9 N2 C5 C6 . . . . 1.3(4) ?
    Sn1 N2 C5 C6 . . . . -173.4(2) ?
    N2 C5 C6 C7 . . . . 0.1(4) ?
    C5 C6 C7 C8 . . . . -1.0(4) ?
    C5 C6 C7 C10 . . . . 177.9(3) ?
    C6 C7 C8 C9 . . . . 0.4(4) ?
    C10 C7 C8 C9 . . . . -178.4(3) ?
    C5 N2 C9 C8 . . . . -1.8(4) ?
    Sn1 N2 C9 C8 . . . . 172.9(2) ?
    C7 C8 C9 N2 . . . . 1.0(5) ?
    C8 C7 C10 C11 . . . . -101.4(3) ?
    C6 C7 C10 C11 . . . . 79.9(3) ?
    C7 C10 C11 C12 . . . . 62.2(3) ?
    C7 C10 C11 C11 . . . 2 -173.6(3) ?
    C10 C11 C12 C13 . . . . -123.3(3) ?
    C11 C11 C12 C13 2 . . . 112.7(3) ?
    C10 C11 C12 C16 . . . . 57.5(3) ?
    C11 C11 C12 C16 2 . . . -66.6(4) ?
    C16 C12 C13 C14 . . . . -0.3(4) ?
    C11 C12 C13 C14 . . . . -179.6(2) ?
    C15 N3 C14 C13 . . . . -0.6(5) ?
    C12 C13 C14 N3 . . . . 0.5(4) ?
    C14 N3 C15 C16 . . . . 0.5(5) ?
    N3 C15 C16 C12 . . . . -0.3(6) ?
    C13 C12 C16 C15 . . . . 0.2(4) ?
    C11 C12 C16 C15 . . . . 179.5(3) ?
loop_
    _geom_hbond_atom_site_label_D
    _geom_hbond_atom_site_label_H
    _geom_hbond_atom_site_label_A
    _geom_hbond_site_symmetry_A
    _geom_hbond_distance_DH
    _geom_hbond_distance_HA
    _geom_hbond_distance_DA
    _geom_hbond_angle_DHA
    C14 H14 Cg 2_655 0.93 2.7905 3.631(4) 151
