# Supplementary material for: [μ-1,2,3,4-Tetra­kis(pyridin-4-yl)butane-κ2 N 1:N 4]bis­[trimeth­yl(thio­cyanato-κN)tin(IV)]
Source: Acta Crystallogr Sect E Struct Rep Online. 2012 Nov 28;68(Pt 12):m1550. doi: 10.1107/S160053681204737X (PMC3588790; doi:10.1107/S160053681204737X)
Supplement: Supplementary file 2 [file e-68-m1550-Isup2.hkl]

# 
# h,k,l, Fc-squared, Fo-squared, sigma(Fo-squared) and status flag 
# 
data_I
_shelx_title '  P-1' 
_shelx_refln_list_code          4 
_shelx_F_calc_maximum      164.32 
_exptl_crystal_F_000       406.00 
_reflns_d_resolution_high  0.7680 
 
loop_ 
 _symmetry_equiv_pos_as_xyz 
 'x, y, z' 
 '-x, -y, -z' 
 
_cell_length_a     9.2959 
_cell_length_b     9.7210 
_cell_length_c    10.2448 
_cell_angle_alpha  90.388 
_cell_angle_beta   94.381 
_cell_angle_gamma 103.646 
 
_shelx_F_squared_multiplier     1.000 
 
loop_ 
 _refln_index_h 
 _refln_index_k 
 _refln_index_l 
 _refln_F_squared_calc 
 _refln_F_squared_meas 
 _refln_F_squared_sigma 
 _refln_observed_status 
   2   0   0    14907.63    13514.00    385.62 o 
   3   0   0      393.64      389.22     13.27 o 
   4   0   0     5515.82     5902.78     98.06 o 
   5   0   0      144.06      122.69      8.55 o 
   6   0   0     1562.25     1635.88     37.07 o 
   7   0   0      819.42      843.68     43.12 o 
   8   0   0      448.26      468.40     32.46 o 
   9   0   0      233.88      232.95     24.03 o 
  10   0   0      178.67      148.86     20.69 o 
  11   0   0       45.88       26.03     10.38 o 
 -11   1   0      123.92       91.41     17.96 o 
 -10   1   0      852.88      850.93     52.04 o 
  -9   1   0      163.88      132.37     18.47 o 
  -8   1   0     1677.38     1669.30     71.65 o 
  -7   1   0       10.94        8.33      6.19 o 
  -6   1   0     1420.18     1452.24     34.27 o 
  -5   1   0      403.81      431.24     14.78 o 
  -4   1   0     3115.61     3267.55    100.84 o 
  -3   1   0      185.29      210.01     13.35 o 
  -2   1   0     1380.44     1394.63     44.48 o 
   1   1   0      407.29      436.53     17.49 o 
   2   1   0     4119.11     4061.80    101.69 o 
   3   1   0      921.72      976.64     20.75 o 
   4   1   0     6808.17     7478.10    121.58 o 
   5   1   0     1269.54     1375.31     30.87 o 
   6   1   0     1738.67     1893.30     49.13 o 
   7   1   0      210.87      222.10     13.86 o 
   8   1   0      649.53      634.89     38.32 o 
   9   1   0      550.89      528.56     36.16 o 
  10   1   0       51.91       53.30     12.74 o 
  11   1   0      368.92      291.10     29.21 o 
 -12   2   0       97.42      109.45     19.43 o 
 -11   2   0        5.55        4.78      9.72 o 
 -10   2   0      192.37      176.04     23.27 o 
  -9   2   0       13.23       15.96      8.60 o 
  -8   2   0      248.93      243.14     23.89 o 
  -7   2   0       12.99        5.11      6.37 o 
  -6   2   0     4091.74     4166.80     94.25 o 
  -5   2   0      231.96      292.82     20.49 o 
  -4   2   0     6154.07     6268.09    180.10 o 
  -3   2   0      297.07      334.87     18.12 o 
  -2   2   0     5617.68     5658.53    156.50 o 
  -1   2   0     4111.40     4091.82    112.10 o 
   0   2   0     1576.49     1542.15     33.08 o 
   1   2   0    10973.64    10794.25    233.74 o 
   2   2   0     3320.97     3287.12     47.40 o 
   3   2   0     8792.34     9132.49    158.90 o 
   4   2   0      104.50      105.56      5.81 o 
   5   2   0     1689.62     1647.68     34.96 o 
   6   2   0      135.78      163.71     10.59 o 
   7   2   0      327.03      318.93     16.51 o 
   8   2   0      104.51      112.83     15.22 o 
   9   2   0      260.15      234.36     22.84 o 
  10   2   0        4.78       -5.01      6.89 o 
  11   2   0       92.09       73.59     14.20 o 
 -12   3   0      149.89      134.15     22.60 o 
 -11   3   0       92.11      106.92     20.16 o 
 -10   3   0      540.75      531.11     40.93 o 
  -9   3   0       25.36        6.75      7.90 o 
  -8   3   0     1144.88     1105.68     56.60 o 
  -7   3   0      797.36      870.22     46.06 o 
  -6   3   0     2152.95     2129.75     79.31 o 
  -5   3   0      730.38      783.76     37.73 o 
  -4   3   0      137.90      104.00     11.01 o 
  -3   3   0      168.41      155.57     12.09 o 
  -2   3   0     2708.96     2844.05     84.42 o 
  -1   3   0      563.27      529.87     17.49 o 
   0   3   0     4009.89     3997.29     54.80 o 
   1   3   0     1699.08     1676.88     32.50 o 
   2   3   0     2141.91     2200.26     44.35 o 
   3   3   0     1688.76     1713.79     28.42 o 
   4   3   0      431.42      462.90     11.00 o 
   5   3   0     2623.49     2683.77     73.22 o 
   6   3   0       76.02       77.09      6.19 o 
   7   3   0     2201.64     2195.35    141.98 o 
   8   3   0        1.88       -6.44      6.44 o 
   9   3   0      415.05      415.96     23.62 o 
  10   3   0        0.86        8.41      4.89 o 
 -12   4   0       89.96      100.15     20.55 o 
 -11   4   0       90.37       93.25     17.78 o 
 -10   4   0      614.77      686.71     47.96 o 
  -9   4   0      115.93      105.86     18.41 o 
  -8   4   0      871.08      797.31     47.02 o 
  -7   4   0      567.14      608.69     37.97 o 
  -6   4   0     1394.45     1401.76     60.58 o 
  -5   4   0     2063.93     2271.47     80.60 o 
  -4   4   0     2680.99     2850.59     92.81 o 
  -3   4   0    11062.31    11793.92    227.88 o 
  -2   4   0      225.54      240.30      8.27 o 
  -1   4   0     6053.42     6065.79     83.72 o 
   0   4   0      372.96      336.25     13.91 o 
   1   4   0     5059.50     5176.05     67.68 o 
   2   4   0       54.23       52.38      6.22 o 
   3   4   0     3493.91     3489.69     72.92 o 
   4   4   0      333.94      323.27      9.36 o 
   5   4   0     1099.02     1075.41     22.63 o 
   6   4   0       81.69       69.25      5.30 o 
   7   4   0      531.75      528.35     16.62 o 
   8   4   0       33.99       43.72      7.17 o 
   9   4   0      180.67      163.05     14.27 o 
  10   4   0       29.20       19.21      8.96 o 
 -11   5   0      210.45      223.63     28.92 o 
 -10   5   0       42.18       28.99     10.31 o 
  -9   5   0      511.01      516.60     39.82 o 
  -8   5   0      192.60      201.69     23.08 o 
  -7   5   0      926.77      967.85     50.72 o 
  -6   5   0      105.92      111.45     14.88 o 
  -5   5   0     1698.06     1904.10     50.84 o 
  -4   5   0      741.31      770.37     36.26 o 
  -3   5   0     1663.78     1713.20     40.00 o 
  -2   5   0      346.72      380.56     13.46 o 
  -1   5   0     1053.78     1062.17     19.12 o 
   0   5   0       72.23       50.10      2.61 o 
   1   5   0     2822.57     2919.46     47.49 o 
   2   5   0       35.09       26.60      3.55 o 
   3   5   0     1305.94     1350.70     41.67 o 
   4   5   0      347.90      333.42      7.45 o 
   5   5   0     1985.47     1938.35     29.92 o 
   6   5   0      480.78      461.04     13.63 o 
   7   5   0      427.07      482.34     19.09 o 
   8   5   0      378.85      405.25     37.62 o 
   9   5   0      210.24      262.96     32.07 o 
 -11   6   0       81.20       77.80     18.06 o 
 -10   6   0        2.84      -12.80     12.80 o 
  -9   6   0      468.47      530.08     40.94 o 
  -8   6   0       34.58       37.42     12.88 o 
  -7   6   0      623.60      694.28     42.63 o 
  -6   6   0        9.41       18.75      6.96 o 
  -5   6   0     2206.85     2336.32    107.61 o 
  -4   6   0      243.89      260.46     13.17 o 
  -3   6   0     2226.40     2242.13     58.64 o 
  -2   6   0      381.25      368.51     13.21 o 
  -1   6   0     1096.97     1063.19     19.72 o 
   0   6   0     1493.01     1509.07     45.90 o 
   1   6   0     1422.11     1431.44     30.12 o 
   2   6   0      679.42      767.61     23.80 o 
   3   6   0       51.09       60.20      8.42 o 
   4   6   0      813.72      807.37     33.43 o 
   5   6   0      322.92      306.66     15.91 o 
   6   6   0      265.01      260.58     20.04 o 
   7   6   0       13.72       22.09      7.81 o 
   8   6   0      102.72      116.83     15.50 o 
 -11   7   0      154.43      193.32     27.70 o 
 -10   7   0        4.56       -9.34     10.43 o 
  -9   7   0      498.00      512.02     40.66 o 
  -8   7   0        2.08       -1.71      7.09 o 
  -7   7   0      501.56      447.75     34.00 o 
  -6   7   0        2.67       -2.76      7.39 o 
  -5   7   0     1262.68     1316.95     38.81 o 
  -4   7   0       53.99       51.71      5.17 o 
  -3   7   0     1259.71     1339.58     38.65 o 
  -2   7   0      100.74       97.37      5.24 o 
  -1   7   0     1088.00     1151.79     21.46 o 
   0   7   0      611.91      599.56     26.69 o 
   1   7   0     1492.72     1529.93     45.32 o 
   2   7   0      277.18      261.20     16.57 o 
   3   7   0      685.92      686.15     33.80 o 
   4   7   0      449.66      431.36     41.63 o 
   5   7   0      196.09      225.59     18.32 o 
   6   7   0      620.56      651.74     34.00 o 
   7   7   0        9.41       12.90      7.22 o 
   8   7   0      440.91      451.52     31.00 o 
 -10   8   0       18.92       15.01     11.26 o 
  -9   8   0      354.09      358.94     34.25 o 
  -8   8   0       44.76       35.41     12.21 o 
  -7   8   0      296.82      309.40     17.61 o 
  -6   8   0      204.25      222.06     14.26 o 
  -5   8   0      453.74      432.22     20.12 o 
  -4   8   0      267.86      288.99     12.47 o 
  -3   8   0      499.14      467.78     15.98 o 
  -2   8   0     1320.92     1296.44     27.17 o 
  -1   8   0      272.05      273.85      8.42 o 
   0   8   0     1029.81     1030.30     47.04 o 
   1   8   0        2.12        3.48      4.44 o 
   2   8   0      503.76      544.05     26.43 o 
   3   8   0      126.50      125.46     18.37 o 
   4   8   0      370.11      375.38     26.72 o 
   5   8   0        4.49        0.26      5.77 o 
   6   8   0      190.70      226.71     20.45 o 
   7   8   0       39.49       35.25      9.74 o 
 -10   9   0       94.42       74.71     17.54 o 
  -9   9   0       56.51       -0.07     13.83 o 
  -8   9   0       79.09       92.17     10.75 o 
  -7   9   0       60.37       73.66      9.16 o 
  -6   9   0      638.55      648.70     26.99 o 
  -5   9   0      200.12      219.86     14.53 o 
  -4   9   0      589.90      617.50     17.44 o 
  -3   9   0      149.46      137.50     11.26 o 
  -2   9   0      451.97      464.04     13.08 o 
  -1   9   0      260.09      241.80      9.28 o 
   0   9   0      436.62      401.33     30.44 o 
   1   9   0        1.36        0.56      4.56 o 
   2   9   0     1139.77     1160.53     61.43 o 
   3   9   0       19.04       22.88      9.27 o 
   4   9   0      465.69      562.93     43.77 o 
   5   9   0       45.53       65.54     15.73 o 
   6   9   0      408.14      465.92     31.44 o 
  -9  10   0       17.86       -4.60      8.54 o 
  -8  10   0      117.34      119.59     19.23 o 
  -7  10   0        0.36       -0.60      3.86 o 
  -6  10   0      253.89      273.18     17.30 o 
  -5  10   0        5.41        7.76      3.60 o 
  -4  10   0      336.07      325.93     14.85 o 
  -3  10   0        5.93        5.65      4.33 o 
  -2  10   0      580.16      573.50     18.43 o 
  -1  10   0      131.39      148.76     13.67 o 
   0  10   0      413.46      427.25     35.26 o 
   1  10   0      112.80      107.92     12.65 o 
   2  10   0      223.49      212.31     25.45 o 
   3  10   0       18.60       15.04      8.70 o 
   4  10   0       45.90       31.74     11.28 o 
  -8  11   0      158.70      142.81     21.69 o 
  -7  11   0        8.43       -1.23      6.76 o 
  -6  11   0       19.76       28.74      4.85 o 
  -5  11   0       18.65       18.22      4.38 o 
  -4  11   0      243.40      253.71     15.97 o 
  -3  11   0       21.52       22.03      5.69 o 
  -2  11   0      322.83      293.16     19.59 o 
  -1  11   0       66.21       83.48     15.30 o 
   0  11   0      353.70      363.47     23.31 o 
   1  11   0       17.87       17.51      6.87 o 
   2  11   0      314.89      326.95     33.65 o 
   3  11   0       69.42       59.32     16.49 o 
  -6  12   0       71.35       88.16     16.16 o 
  -5  12   0       75.14       60.47      8.63 o 
  -4  12   0       96.24       99.53     15.75 o 
  -3  12   0       33.65       40.47      8.03 o 
  -2  12   0       13.45       18.29      8.46 o 
  -1  12   0       49.35       37.74      8.30 o 
   0  12   0       43.88       47.13      9.06 o 
   1  12   0      225.82      179.33     25.72 o 
   0 -12   1        1.54        1.56      3.92 o 
   1 -12   1      165.29      164.05     16.25 o 
   2 -12   1       25.91       18.47      9.83 o 
   3 -12   1      140.92      109.67     19.05 o 
   4 -12   1        2.03        3.01      6.65 o 
   5 -12   1       89.06       81.20     15.18 o 
   6 -12   1        1.04        5.32      6.58 o 
  -3 -11   1      198.28      188.87     26.15 o 
  -2 -11   1       17.78       18.86     10.18 o 
  -1 -11   1      495.39      541.88     29.58 o 
   0 -11   1       15.55       17.29      7.23 o 
   1 -11   1      543.87      487.56     29.91 o 
   2 -11   1       56.93       46.91     13.04 o 
   3 -11   1      255.78      241.38     25.27 o 
   4 -11   1       32.55       35.68      5.60 o 
   5 -11   1      194.73      194.73     13.71 o 
   6 -11   1      102.50      106.02     16.25 o 
   7 -11   1      179.41      173.00     22.36 o 
   8 -11   1        9.66        2.14      5.19 o 
  -4 -10   1        1.36        2.37      5.40 o 
  -3 -10   1      319.29      375.75     35.03 o 
  -2 -10   1       16.16        3.84      4.56 o 
  -1 -10   1       87.45       69.01     10.53 o 
   0 -10   1        0.74       -6.76      6.76 o 
   1 -10   1      118.43      108.67     16.84 o 
   2 -10   1      131.31      136.26      9.84 o 
   3 -10   1      415.32      414.25     21.56 o 
   4 -10   1      158.32      134.27     10.75 o 
   5 -10   1      117.54      116.54     17.97 o 
   6 -10   1      266.37      241.98     17.58 o 
   7 -10   1      222.42      199.40     23.93 o 
   8 -10   1      104.42      115.43     19.33 o 
   9 -10   1        8.11       12.51      7.88 o 
  -6  -9   1       23.59       26.34      8.51 o 
  -5  -9   1      275.79      326.29     24.77 o 
  -4  -9   1      119.55       95.79     18.35 o 
  -3  -9   1      328.62      344.58     31.39 o 
  -2  -9   1      287.98      285.60     19.67 o 
  -1  -9   1      337.85      356.02     21.12 o 
   0  -9   1      799.15      826.53     32.85 o 
   1  -9   1      286.06      289.98      9.72 o 
   2  -9   1     1093.04     1122.53     28.23 o 
   3  -9   1      165.70      179.62      9.76 o 
   4  -9   1      230.83      248.63     20.71 o 
   5  -9   1        0.53        0.78      3.50 o 
   6  -9   1      292.42      314.48     17.36 o 
   7  -9   1        2.11       -2.07      8.88 o 
   8  -9   1      127.51      141.36     21.30 o 
   9  -9   1        1.23       -1.11      7.81 o 
  10  -9   1      130.14      121.89     20.94 o 
  -7  -8   1      223.22      238.78     21.86 o 
  -6  -8   1       42.71       27.06      7.58 o 
  -5  -8   1      190.10      215.15     18.95 o 
  -4  -8   1      206.63      222.09     18.55 o 
  -3  -8   1      367.68      362.87     30.67 o 
  -2  -8   1       49.12       56.87     11.96 o 
  -1  -8   1      549.95      579.74     26.00 o 
   0  -8   1      346.01      366.54     23.90 o 
   1  -8   1      762.90      780.65     22.49 o 
   2  -8   1      381.51      389.40     12.78 o 
   3  -8   1      220.08      217.34     13.29 o 
   4  -8   1      750.18      748.79     24.80 o 
   5  -8   1       32.39       43.98      9.28 o 
   6  -8   1      928.85      916.98     31.19 o 
   7  -8   1        9.07       10.98      3.51 o 
   8  -8   1      393.21      407.38     25.46 o 
   9  -8   1        7.49       -8.41      8.41 o 
  10  -8   1      146.56      137.16     22.60 o 
  -8  -7   1      146.35      237.78     31.21 o 
  -7  -7   1      145.82      151.85     17.08 o 
  -6  -7   1      334.68      330.88     29.19 o 
  -5  -7   1      171.73      176.30     16.30 o 
  -4  -7   1     2279.72     2313.78     68.12 o 
  -3  -7   1      446.66      408.33     22.75 o 
  -2  -7   1     1187.94     1233.73     52.51 o 
  -1  -7   1       17.17       13.04      4.93 o 
   0  -7   1     1498.78     1451.53     48.15 o 
   1  -7   1        2.39        4.11      1.44 o 
   2  -7   1      768.10      804.83     24.95 o 
   3  -7   1      105.70      117.13      8.36 o 
   4  -7   1      972.81     1004.55     25.27 o 
   5  -7   1       22.28       35.20      5.35 o 
   6  -7   1      373.19      418.64     31.21 o 
   7  -7   1        5.86        3.05      6.07 o 
   8  -7   1      285.33      251.84     27.05 o 
   9  -7   1       29.69       19.96     10.68 o 
  10  -7   1       95.80       72.99     16.64 o 
  11  -7   1       32.53       17.52     11.22 o 
  -9  -6   1       12.94       13.07      9.20 o 
  -8  -6   1      286.73      308.63     34.41 o 
  -7  -6   1       65.02       58.05     11.03 o 
  -6  -6   1      483.63      466.67     27.27 o 
  -5  -6   1        0.20        0.05      0.69 o 
  -4  -6   1     1232.93     1266.60     43.86 o 
  -3  -6   1      179.15      182.36     11.31 o 
  -2  -6   1     2044.05     2093.40     46.25 o 
  -1  -6   1        0.14        3.80      2.52 o 
   0  -6   1     3457.72     3521.85     52.43 o 
   1  -6   1        1.70        3.22      1.69 o 
   2  -6   1     2578.85     2586.25     60.24 o 
   3  -6   1       27.34       25.82      3.98 o 
   4  -6   1     2343.51     2329.09     55.47 o 
   5  -6   1     1140.24     1277.52     72.50 o 
   6  -6   1      315.02      371.93     28.44 o 
   7  -6   1      846.77      884.77     49.50 o 
   8  -6   1      222.09      240.63     25.67 o 
   9  -6   1      423.83      442.14     37.28 o 
  10  -6   1       85.74       55.31     13.90 o 
  11  -6   1      293.22      319.74     34.49 o 
  -9  -5   1        0.82       -1.39      2.48 o 
  -8  -5   1      261.77      261.53     31.11 o 
  -7  -5   1       18.58        6.13      3.76 o 
  -6  -5   1      928.28      965.95     22.11 o 
  -5  -5   1      217.69      210.39      9.45 o 
  -4  -5   1     1024.85      998.77     26.09 o 
  -3  -5   1     1865.83     1938.60     51.24 o 
  -2  -5   1     1962.55     1991.83     42.70 o 
  -1  -5   1     2017.36     2076.20     42.70 o 
   0  -5   1     1400.44     1452.94     23.97 o 
   1  -5   1     1878.79     1932.39     30.21 o 
   2  -5   1     2531.94     2715.32     48.10 o 
   3  -5   1      860.93      954.38     21.86 o 
   4  -5   1      846.23      830.68     37.87 o 
   5  -5   1      169.53      177.20     12.07 o 
   6  -5   1      336.61      313.06     25.34 o 
   7  -5   1      756.85      858.18     47.54 o 
   8  -5   1      167.68      137.82     19.24 o 
   9  -5   1      304.64      292.64     29.31 o 
  10  -5   1        0.22       -0.98      5.56 o 
  11  -5   1      186.76      227.17     30.03 o 
 -10  -4   1      201.25      171.17     26.75 o 
  -9  -4   1        1.69        0.21      4.02 o 
  -8  -4   1      461.92      508.44     31.24 o 
  -7  -4   1       42.45       48.27      8.75 o 
  -6  -4   1     1083.24     1082.44     32.25 o 
  -5  -4   1       18.46       17.73      2.76 o 
  -4  -4   1     1480.47     1446.08     24.29 o 
  -3  -4   1      190.35      183.17      5.87 o 
  -2  -4   1     4687.64     4577.03     63.22 o 
  -1  -4   1     1396.07     1345.35     38.65 o 
   0  -4   1      762.94      725.17     13.37 o 
   1  -4   1     3710.08     3649.87     61.52 o 
   2  -4   1     1943.25     1957.57     35.65 o 
   3  -4   1     3303.41     3296.99     57.11 o 
   4  -4   1     1016.87     1143.59     46.30 o 
   5  -4   1     1306.14     1300.98     53.55 o 
   6  -4   1       54.93       63.66     11.41 o 
   7  -4   1     2109.74     2208.28     87.01 o 
   8  -4   1        2.11        2.72      6.13 o 
   9  -4   1      207.64      233.81     25.99 o 
  10  -4   1       31.58       30.41     11.69 o 
  11  -4   1      236.12      270.16     30.61 o 
 -10  -3   1      291.20      282.92     20.23 o 
  -9  -3   1      104.87      101.99     14.71 o 
  -8  -3   1      450.45      469.42     30.50 o 
  -7  -3   1      615.12      583.21     46.23 o 
  -6  -3   1      322.14      336.57     15.22 o 
  -5  -3   1      417.12      405.07     21.25 o 
  -4  -3   1      849.66      819.25     19.36 o 
  -3  -3   1     2762.94     2849.03     39.70 o 
  -2  -3   1      356.80      328.93      6.73 o 
  -1  -3   1     1234.08     1204.68     17.60 o 
   0  -3   1      518.99      546.24     13.35 o 
   1  -3   1     1395.13     1416.57     26.55 o 
   2  -3   1      111.67      142.06      6.30 o 
   3  -3   1     6594.37     7103.28    199.08 o 
   4  -3   1       17.92        7.02      3.18 o 
   5  -3   1     4013.37     4428.25    136.82 o 
   6  -3   1        0.19       -1.31      6.56 o 
   7  -3   1     1591.08     1679.05     71.10 o 
   8  -3   1      148.00      164.03     20.15 o 
   9  -3   1      483.37      499.31     37.48 o 
  10  -3   1        5.01       -3.46      6.79 o 
  11  -3   1      218.79      242.81     28.41 o 
 -11  -2   1      109.11       96.99     16.51 o 
 -10  -2   1      158.18      167.57     20.82 o 
  -9  -2   1      317.61      297.74     26.00 o 
  -8  -2   1      474.69      465.20     31.49 o 
  -7  -2   1      705.31      744.16     27.11 o 
  -6  -2   1     1121.59     1134.72     48.85 o 
  -5  -2   1     3249.76     3314.33     60.96 o 
  -4  -2   1      739.34      659.53     17.18 o 
  -3  -2   1     7302.86     7206.94    141.39 o 
  -2  -2   1     1358.38     1347.68     20.29 o 
  -1  -2   1     4401.82     4245.30     48.21 o 
   0  -2   1       46.89       46.38      3.04 o 
   1  -2   1    20692.46    18121.22    336.65 o 
   2  -2   1     5067.72     5194.92    144.90 o 
   3  -2   1     3223.19     3179.76     95.80 o 
   4  -2   1      456.53      468.16     24.74 o 
   5  -2   1     3514.33     3612.56    114.54 o 
   6  -2   1      556.30      552.18     18.48 o 
   7  -2   1     2037.82     2173.73     84.10 o 
   8  -2   1     1471.83     1444.06     66.45 o 
   9  -2   1      688.76      697.97     44.69 o 
  10  -2   1      323.43      368.10     33.40 o 
  11  -2   1      118.29      128.29     20.98 o 
 -11  -1   1       61.70       81.77     16.13 o 
 -10  -1   1       87.35       83.66     15.45 o 
  -9  -1   1      913.77      862.29     48.14 o 
  -8  -1   1       55.88       44.85     10.09 o 
  -7  -1   1     1198.52     1169.92     37.03 o 
  -6  -1   1        0.58       -1.96      3.67 o 
  -5  -1   1      261.22      246.85     10.64 o 
  -4  -1   1      112.02      134.00      6.90 o 
  -3  -1   1     2638.58     2645.10     64.48 o 
  -2  -1   1        4.28        6.44      1.86 o 
  -1  -1   1     7332.74     7101.78    109.89 o 
   0  -1   1     5886.38     5189.14    137.32 o 
   1  -1   1    10847.65     9923.88    262.93 o 
   2  -1   1      186.76      190.61     11.02 o 
   3  -1   1     1665.95     1727.17     39.86 o 
   4  -1   1     1070.23     1118.87     30.66 o 
   5  -1   1     2498.44     2590.37     50.26 o 
   6  -1   1     1300.35     1410.30     33.53 o 
   7  -1   1      695.69      666.68     38.12 o 
   8  -1   1      650.60      659.68     40.48 o 
   9  -1   1      952.47      929.69     52.06 o 
  10  -1   1      207.02      182.09     23.66 o 
  11  -1   1      113.16      110.19     18.87 o 
 -11   0   1      203.99      211.95     25.55 o 
 -10   0   1       25.06        2.04      9.63 o 
  -9   0   1      907.73      799.80     46.60 o 
  -8   0   1        2.30       -7.07      7.07 o 
  -7   0   1     1539.42     1593.73     65.33 o 
  -6   0   1        3.54        3.26      2.79 o 
  -5   0   1     3460.26     3673.99     66.99 o 
  -4   0   1     1592.73     1720.73     42.72 o 
  -3   0   1     5418.53     5362.49    239.49 o 
  -2   0   1      369.49      349.40     15.72 o 
   1   0   1      842.70      800.28     25.06 o 
   2   0   1     3382.21     3374.54     54.87 o 
   3   0   1     1514.16     1507.00     29.22 o 
   4   0   1     6887.15     6961.00    113.83 o 
   5   0   1      122.73      139.61      7.82 o 
   6   0   1     1448.12     1534.74     35.45 o 
   7   0   1       73.42       61.98     11.26 o 
   8   0   1      648.68      680.48     40.48 o 
   9   0   1       20.25       15.06      8.31 o 
  10   0   1      422.21      434.62     35.47 o 
  11   0   1       62.07       62.31     14.65 o 
 -11   1   1      185.09      202.22     25.49 o 
 -10   1   1       20.43        7.88      8.07 o 
  -9   1   1      148.38      159.00     19.88 o 
  -8   1   1       21.08       14.55      7.94 o 
  -7   1   1     1040.83     1053.73     50.41 o 
  -6   1   1      828.78      801.75     24.47 o 
  -5   1   1     2641.88     2844.80    128.79 o 
  -4   1   1     1078.47     1037.53     41.62 o 
  -3   1   1      210.75      182.94     12.68 o 
  -2   1   1      433.18      398.08     17.79 o 
  -1   1   1     7181.39     6990.81    187.14 o 
   0   1   1     5455.81     5232.32    139.17 o 
   1   1   1      289.94      297.30      5.42 o 
   2   1   1    15792.53    15270.61    202.52 o 
   3   1   1     2423.10     2285.31     35.57 o 
   4   1   1     1726.21     1715.55     29.68 o 
   5   1   1      657.29      711.78     16.93 o 
   6   1   1     1682.22     1750.73     37.97 o 
   7   1   1      185.24      172.65     17.76 o 
   8   1   1     1591.09     1516.93     65.91 o 
   9   1   1        4.74        9.30      7.26 o 
  10   1   1      380.47      381.08     32.32 o 
  11   1   1        2.01       12.28      8.12 o 
 -12   2   1       12.20       -7.08      7.08 o 
 -11   2   1      193.59      162.79     23.20 o 
 -10   2   1      205.29      202.68     24.60 o 
  -9   2   1     1038.48      987.03     54.74 o 
  -8   2   1     1022.43      984.70     51.79 o 
  -7   2   1     1607.48     1612.03     67.72 o 
  -6   2   1     2852.94     2787.10     88.23 o 
  -5   2   1     1745.51     1840.51     67.43 o 
  -4   2   1     2614.36     2580.46     84.67 o 
  -3   2   1      539.36      540.61     25.16 o 
  -2   2   1    23299.43    21738.12    573.53 o 
  -1   2   1     2416.27     2381.70     68.51 o 
   0   2   1     6392.26     6436.61     86.14 o 
   1   2   1     2170.13     2159.67     41.92 o 
   2   2   1    10203.85    10043.43    135.09 o 
   3   2   1     1200.38     1222.58     19.66 o 
   4   2   1     3120.34     3193.95     49.51 o 
   5   2   1      563.84      571.58     14.91 o 
   6   2   1      867.57      902.55     21.40 o 
   7   2   1      204.32      170.25     25.29 o 
   8   2   1      745.12      722.39     40.53 o 
   9   2   1       27.50        8.99      6.44 o 
  10   2   1      188.25      168.91     21.05 o 
  11   2   1       65.79       53.97     12.30 o 
 -12   3   1      122.66      123.54     21.51 o 
 -11   3   1       71.61       63.84     15.75 o 
 -10   3   1      188.71      181.43     23.42 o 
  -9   3   1      128.59      110.67     17.62 o 
  -8   3   1      277.57      271.62     25.78 o 
  -7   3   1      488.89      444.82     31.48 o 
  -6   3   1     1502.23     1461.53     60.55 o 
  -5   3   1      227.42      201.80     17.20 o 
  -4   3   1     3805.22     3989.01    122.41 o 
  -3   3   1      140.79       94.48      9.55 o 
  -2   3   1     8955.73     9249.58    251.32 o 
  -1   3   1      279.26      288.56     10.33 o 
   0   3   1     1863.75     1897.49     25.29 o 
   1   3   1       11.43       14.84      1.58 o 
   2   3   1     7293.74     7525.17    122.59 o 
   3   3   1      127.66      174.27      6.53 o 
   4   3   1     4554.15     4597.32     61.44 o 
   5   3   1      122.53      126.01      5.89 o 
   6   3   1     2001.97     2029.43     39.99 o 
   7   3   1      327.40      289.35     12.06 o 
   8   3   1      503.17      569.67     26.51 o 
   9   3   1      178.02      179.74     30.00 o 
  10   3   1      160.59      159.30     15.25 o 
 -12   4   1      138.24      144.49     23.64 o 
 -11   4   1       48.47       43.00     13.33 o 
 -10   4   1      133.90      150.07     22.24 o 
  -9   4   1       56.03       -0.06     12.36 o 
  -8   4   1     1218.69     1259.65     62.29 o 
  -7   4   1       41.90       41.83     10.60 o 
  -6   4   1     2530.46     2582.88     93.75 o 
  -5   4   1      118.10      153.85     15.37 o 
  -4   4   1     6373.06     6352.10    184.89 o 
  -3   4   1      257.58      259.23     12.11 o 
  -2   4   1     3347.17     3448.51     72.06 o 
  -1   4   1      286.45      253.84      6.96 o 
   0   4   1     2062.99     2057.76     39.70 o 
   1   4   1     1523.14     1500.84     25.55 o 
   2   4   1     1570.90     1587.50     22.28 o 
   3   4   1     1140.11     1180.21     19.70 o 
   4   4   1      342.85      376.45      9.17 o 
   5   4   1      386.49      375.21     12.44 o 
   6   4   1      312.79      328.02     16.59 o 
   7   4   1      337.77      324.03     14.13 o 
   8   4   1        8.04        5.24      4.80 o 
   9   4   1      146.04      135.87     21.95 o 
  10   4   1       43.71       39.36     13.65 o 
 -11   5   1       35.21       38.97     13.83 o 
 -10   5   1      121.48      146.26     22.30 o 
  -9   5   1        1.41       -1.27      7.60 o 
  -8   5   1      798.57      843.14     49.39 o 
  -7   5   1        3.11        1.32      6.35 o 
  -6   5   1      610.95      599.08     36.03 o 
  -5   5   1       43.37       44.66      6.26 o 
  -4   5   1     2608.25     2709.61     90.33 o 
  -3   5   1     1610.63     1737.08     43.25 o 
  -2   5   1     3397.56     3446.15     51.88 o 
  -1   5   1     1003.45     1014.48     18.61 o 
   0   5   1     3986.58     4023.09     68.03 o 
   1   5   1     1104.05     1123.24     21.28 o 
   2   5   1     2600.52     2642.98     41.00 o 
   3   5   1     1129.59     1177.78     27.18 o 
   4   5   1      838.51      852.99     15.80 o 
   5   5   1     1596.34     1573.27     25.96 o 
   6   5   1      262.66      261.33      8.69 o 
   7   5   1      709.33      703.14     23.99 o 
   8   5   1       15.30       15.40      6.38 o 
   9   5   1      390.73      415.53     40.19 o 
 -11   6   1        8.44        8.02      8.40 o 
 -10   6   1      384.14      403.72     36.97 o 
  -9   6   1       63.35       62.14     15.37 o 
  -8   6   1      710.76      667.85     43.97 o 
  -7   6   1      207.94      219.07     22.89 o 
  -6   6   1      737.09      801.06     43.85 o 
  -5   6   1      754.40      766.20     28.07 o 
  -4   6   1      760.96      771.35     37.00 o 
  -3   6   1     1942.28     1900.26     38.57 o 
  -2   6   1     1429.47     1516.26     32.72 o 
  -1   6   1     3083.71     3071.60     46.79 o 
   0   6   1      664.30      662.10     11.34 o 
   1   6   1     1371.47     1378.39     30.42 o 
   2   6   1      219.46      268.47     23.21 o 
   3   6   1      313.19      336.07     19.47 o 
   4   6   1      632.15      646.61     29.29 o 
   5   6   1      480.00      466.24     11.63 o 
   6   6   1        1.20        0.26      5.64 o 
   7   6   1      220.23      223.40     19.62 o 
   8   6   1        0.04       -2.29      4.76 o 
 -11   7   1       35.40       13.05     10.00 o 
 -10   7   1      261.58      275.83     31.19 o 
  -9   7   1      173.13      146.46     21.40 o 
  -8   7   1      177.02      194.61     23.08 o 
  -7   7   1      124.93      136.32     18.56 o 
  -6   7   1      726.10      794.82     44.45 o 
  -5   7   1      394.97      468.32     30.76 o 
  -4   7   1      483.66      496.28     16.78 o 
  -3   7   1      837.11      853.65     22.41 o 
  -2   7   1       85.79       74.03      4.62 o 
  -1   7   1     2427.78     2407.30     38.64 o 
   0   7   1      181.03      170.83      8.09 o 
   1   7   1     2093.21     2233.29     59.15 o 
   2   7   1       99.86       99.29     14.84 o 
   3   7   1     2830.72     2852.36    108.56 o 
   4   7   1       36.64       33.58      7.55 o 
   5   7   1      642.39      615.55     31.54 o 
   6   7   1       87.84       67.98     11.06 o 
   7   7   1      450.25      496.83     31.07 o 
   8   7   1       35.39       46.34     10.80 o 
 -10   8   1       30.55        4.70      9.96 o 
  -9   8   1      214.13      203.49     25.83 o 
  -8   8   1       32.92       19.36      9.54 o 
  -7   8   1      790.19      765.89     46.83 o 
  -6   8   1        5.19        6.99      6.81 o 
  -5   8   1      901.88      928.63     32.50 o 
  -4   8   1        3.10        0.85      2.48 o 
  -3   8   1      429.60      407.00     19.79 o 
  -2   8   1        8.94        6.79      2.02 o 
  -1   8   1      777.22      773.10     17.39 o 
   0   8   1       31.44       30.83      4.99 o 
   1   8   1      103.77       99.68     10.54 o 
   2   8   1      315.47      322.95     28.78 o 
   3   8   1      626.87      662.19     44.60 o 
   4   8   1       23.24       30.16     11.07 o 
   5   8   1      284.32      265.04     20.92 o 
   6   8   1       32.55       50.69     15.98 o 
   7   8   1      252.02      304.23     34.85 o 
 -10   9   1       46.75       24.89     11.43 o 
  -9   9   1      153.26      174.20     24.39 o 
  -8   9   1       23.32        3.28      7.90 o 
  -7   9   1      468.27      493.49     27.04 o 
  -6   9   1       39.01       35.60     10.91 o 
  -5   9   1      348.69      381.02     19.99 o 
  -4   9   1       70.38       56.17      5.08 o 
  -3   9   1      817.94      785.38     41.97 o 
  -2   9   1       28.44       33.67      3.39 o 
  -1   9   1      978.40      913.42     39.86 o 
   0   9   1      271.18      272.79     10.94 o 
   1   9   1      279.95      289.94     19.35 o 
   2   9   1      280.39      287.78     29.47 o 
   3   9   1      202.35      200.11     25.40 o 
   4   9   1      360.68      369.10     35.41 o 
   5   9   1       37.53       46.17     13.85 o 
   6   9   1      238.03      252.15     33.19 o 
  -9  10   1      121.66      128.03     21.29 o 
  -8  10   1       22.39        8.53      8.13 o 
  -7  10   1      252.83      271.09     18.31 o 
  -6  10   1        1.65       -3.14      3.74 o 
  -5  10   1      176.96      189.54     11.42 o 
  -4  10   1      212.08      211.37     14.46 o 
  -3  10   1      218.57      206.37     15.15 o 
  -2  10   1       45.32       41.04      4.74 o 
  -1  10   1      219.76      209.66     12.01 o 
   0  10   1        2.00       -4.62      4.62 o 
   1  10   1      465.91      490.15     38.95 o 
   2  10   1       87.36       90.43     17.52 o 
   3  10   1       41.14       36.36     13.03 o 
   4  10   1      102.86      113.13     21.06 o 
  -8  11   1       34.29       11.83      7.34 o 
  -7  11   1      221.42      219.15     13.42 o 
  -6  11   1      108.89      123.05     11.00 o 
  -5  11   1      147.85      155.10     10.85 o 
  -4  11   1      186.37      194.95     37.22 o 
  -3  11   1      251.50      263.49     18.07 o 
  -2  11   1      238.63      257.04     18.33 o 
  -1  11   1       44.35       41.73      8.40 o 
   0  11   1      380.99      412.24     25.17 o 
   1  11   1        0.40       12.49      8.65 o 
   2  11   1      280.03      341.00     35.18 o 
   3  11   1        5.42       -1.08      6.04 o 
  -6  12   1      101.55       95.36     11.16 o 
  -5  12   1       21.04       17.93      5.71 o 
  -4  12   1       91.54       80.21     12.23 o 
  -3  12   1        2.67       -5.02      5.02 o 
  -2  12   1      172.92      175.86     15.96 o 
  -1  12   1       11.80       11.97      7.48 o 
   0  12   1      170.33      141.30     15.61 o 
   0 -12   2       92.50       95.64     12.93 o 
   1 -12   2        4.40       -0.97      3.96 o 
   2 -12   2       81.11       68.98     10.69 o 
   3 -12   2       66.47       76.19     15.78 o 
   4 -12   2      114.86      118.32     18.55 o 
   5 -12   2      101.50       86.31     16.45 o 
  -3 -11   2      157.95      168.04     23.91 o 
  -2 -11   2      164.57      161.82     16.40 o 
  -1 -11   2      108.46      133.22     14.52 o 
   0 -11   2      142.30      126.55     18.78 o 
   1 -11   2       81.08       82.32     25.77 o 
   2 -11   2       32.88       46.23     13.17 o 
   3 -11   2      200.86      225.19     24.87 o 
   4 -11   2       60.17       76.50      9.58 o 
   5 -11   2       44.63       61.28     10.68 o 
   6 -11   2        4.56        3.10      4.02 o 
   7 -11   2      117.99      114.10     18.84 o 
  -4 -10   2       40.28       41.52     12.99 o 
  -3 -10   2       59.37       20.49      9.88 o 
  -2 -10   2       70.80       58.28      9.57 o 
  -1 -10   2      322.05      319.47     21.02 o 
   0 -10   2      292.18      284.44     19.25 o 
   1 -10   2      701.72      710.49     64.22 o 
   2 -10   2      163.51      190.73     12.47 o 
   3 -10   2      604.76      594.03     26.63 o 
   4 -10   2      130.87      134.06     21.57 o 
   5 -10   2      174.38      171.05     19.52 o 
   6 -10   2       11.40       12.62      8.01 o 
   7 -10   2      168.69      175.34     22.54 o 
   8 -10   2        0.91        1.34      5.78 o 
   9 -10   2       99.93      139.39     22.86 o 
  -6  -9   2      104.28      107.04     14.76 o 
  -5  -9   2      196.44      193.00     25.62 o 
  -4  -9   2       60.28       46.58     12.08 o 
  -3  -9   2      515.73      496.79     33.98 o 
  -2  -9   2        0.61       -2.02      4.73 o 
  -1  -9   2      448.16      487.54     24.88 o 
   0  -9   2       10.67        9.50      4.98 o 
   1  -9   2      449.84      455.49     19.82 o 
   2  -9   2       43.13       41.85      4.48 o 
   3  -9   2      533.81      543.12     28.69 o 
   4  -9   2        5.31        3.53      2.99 o 
   5  -9   2      766.10      800.28     28.59 o 
   6  -9   2        5.63        0.18      2.67 o 
   7  -9   2      205.33      219.85     24.99 o 
   8  -9   2        4.79       -7.88      7.88 o 
   9  -9   2      140.51      136.23     21.98 o 
  -7  -8   2       93.02      111.59     19.47 o 
  -6  -8   2       60.81       57.41     16.58 o 
  -5  -8   2      372.39      376.70     25.25 o 
  -4  -8   2       32.41       29.06      8.22 o 
  -3  -8   2      678.90      751.83     27.47 o 
  -2  -8   2      115.43      121.42     11.99 o 
  -1  -8   2      900.95      962.76     34.97 o 
   0  -8   2       95.84       97.83      4.48 o 
   1  -8   2     1212.77     1233.85     27.37 o 
   2  -8   2      407.39      400.97     13.96 o 
   3  -8   2      845.89      802.77     36.78 o 
   4  -8   2      587.82      536.29     21.22 o 
   5  -8   2     1564.28     1670.16     45.32 o 
   6  -8   2      144.15      157.13     10.60 o 
   7  -8   2      205.72      223.57     12.57 o 
   8  -8   2      116.20      101.11     17.76 o 
   9  -8   2      168.69      191.62     25.09 o 
  10  -8   2       51.02       41.39     12.56 o 
  -8  -7   2       26.06       26.21     10.53 o 
  -7  -7   2      343.62      345.76     25.34 o 
  -6  -7   2       23.49       26.95      7.60 o 
  -5  -7   2      744.84      770.26     68.01 o 
  -4  -7   2      225.22      221.95     21.81 o 
  -3  -7   2      530.49      524.27     21.14 o 
  -2  -7   2      425.67      416.39     17.80 o 
  -1  -7   2      660.51      590.81     19.61 o 
   0  -7   2      263.83      251.84      7.31 o 
   1  -7   2     1071.94     1105.67     34.88 o 
   2  -7   2      125.22      151.59      9.16 o 
   3  -7   2      753.50      760.31     24.13 o 
   4  -7   2      624.70      664.96     19.00 o 
   5  -7   2      276.74      254.67     12.82 o 
   6  -7   2      384.63      363.31     17.02 o 
   7  -7   2       93.48       99.69     15.69 o 
   8  -7   2      544.27      553.62     41.17 o 
   9  -7   2       68.14       71.19     15.61 o 
  10  -7   2      204.88      194.42     26.81 o 
  11  -7   2        8.95       -2.16      6.86 o 
  -8  -6   2       53.37       52.65     15.41 o 
  -7  -6   2      321.87      433.99     39.74 o 
  -6  -6   2        0.85       -1.83      3.25 o 
  -5  -6   2      925.72      937.12     24.83 o 
  -4  -6   2        5.95        5.74      1.96 o 
  -3  -6   2      995.85      985.09     28.37 o 
  -2  -6   2     1218.37     1205.70     50.49 o 
  -1  -6   2     2843.65     2778.30     54.60 o 
   0  -6   2     1092.59     1092.44     18.26 o 
   1  -6   2      789.96      780.89     16.86 o 
   2  -6   2      967.98      981.80     38.63 o 
   3  -6   2      504.50      474.97     16.79 o 
   4  -6   2     1412.09     1442.01     32.94 o 
   5  -6   2      144.66      175.59     12.58 o 
   6  -6   2      923.29      962.88     28.34 o 
   7  -6   2       49.98       34.78     10.20 o 
   8  -6   2      723.82      795.47     49.70 o 
   9  -6   2        1.48        1.80      5.88 o 
  10  -6   2      155.13      164.41     24.10 o 
  11  -6   2        2.63       -1.75      6.29 o 
  -9  -5   2      257.60      243.19     30.94 o 
  -8  -5   2      186.17      199.72     27.50 o 
  -7  -5   2      192.85      184.48     12.85 o 
  -6  -5   2     1024.82     1061.46     32.44 o 
  -5  -5   2      601.52      611.78     33.01 o 
  -4  -5   2      164.93      167.88      8.64 o 
  -3  -5   2      645.54      653.68     13.29 o 
  -2  -5   2     1490.75     1470.36     29.48 o 
  -1  -5   2     1152.80     1201.17     26.72 o 
   0  -5   2      632.37      569.89     10.69 o 
   1  -5   2      126.79      121.83      5.20 o 
   2  -5   2      809.99      805.67     18.71 o 
   3  -5   2      566.16      530.59     16.82 o 
   4  -5   2     1628.70     1666.28     33.42 o 
   5  -5   2      177.90      175.49      7.70 o 
   6  -5   2      982.86      987.66     49.70 o 
   7  -5   2       16.64       11.96      7.64 o 
   8  -5   2      405.88      396.46     33.11 o 
   9  -5   2        3.66        7.48      9.53 o 
  10  -5   2      268.61      299.83     31.30 o 
  11  -5   2       54.62       37.68     12.68 o 
 -10  -4   2      115.13      130.32     23.23 o 
  -9  -4   2      180.91      160.11     28.47 o 
  -8  -4   2      210.91      235.42     16.41 o 
  -7  -4   2      398.16      425.76     19.37 o 
  -6  -4   2      832.82      849.55     29.10 o 
  -5  -4   2     1611.26     1673.26     51.43 o 
  -4  -4   2     2495.46     2468.41     37.50 o 
  -3  -4   2      455.04      451.30      9.76 o 
  -2  -4   2     4921.50     5042.74     66.06 o 
  -1  -4   2       47.80       31.52      2.02 o 
   0  -4   2     5075.66     4926.96     57.35 o 
   1  -4   2       77.00       89.77      4.14 o 
   2  -4   2     7673.75     7784.03    152.53 o 
   3  -4   2     1577.77     1786.04     33.61 o 
   4  -4   2     2475.37     2440.17     95.61 o 
   5  -4   2      487.47      595.37     32.62 o 
   6  -4   2     1692.40     1833.29     73.72 o 
   7  -4   2      273.73      266.46     24.65 o 
   8  -4   2      796.19      835.31     49.37 o 
   9  -4   2      449.48      459.06     37.23 o 
  10  -4   2      203.46      224.28     26.39 o 
  11  -4   2       96.48      137.00     21.90 o 
 -10  -3   2      195.54      160.38     19.49 o 
  -9  -3   2       45.11       40.80     10.24 o 
  -8  -3   2     1022.65     1069.02     50.19 o 
  -7  -3   2        0.74        3.60     13.42 o 
  -6  -3   2     1272.58     1268.06     55.99 o 
  -5  -3   2       74.32       60.80      5.85 o 
  -4  -3   2     1705.81     1700.59     30.16 o 
  -3  -3   2       79.43       80.66      3.73 o 
  -2  -3   2     3674.87     3713.90     48.85 o 
  -1  -3   2        1.86        0.76      1.12 o 
   0  -3   2     6450.63     6246.80     74.86 o 
   1  -3   2       83.70       90.41      4.44 o 
   2  -3   2     2511.29     2563.93     78.58 o 
   3  -3   2       53.07       44.92      6.61 o 
   4  -3   2     1815.67     1656.57     60.28 o 
   5  -3   2      154.98      184.11     16.47 o 
   6  -3   2     2154.53     2131.30     55.85 o 
   7  -3   2      638.12      590.27     25.52 o 
   8  -3   2      115.26      134.01     18.37 o 
   9  -3   2      922.85      888.91     52.88 o 
  10  -3   2      208.65      236.86     27.54 o 
  11  -3   2      236.88      239.56     28.63 o 
 -11  -2   2       81.49       56.47     13.58 o 
 -10  -2   2      228.57      252.66     25.28 o 
  -9  -2   2       36.35       39.25     10.45 o 
  -8  -2   2     1124.05     1101.00     52.44 o 
  -7  -2   2        6.83        5.37      5.07 o 
  -6  -2   2     1456.56     1508.27     79.95 o 
  -5  -2   2       27.03       38.75      3.68 o 
  -4  -2   2     4217.89     4147.55     79.04 o 
  -3  -2   2       71.31       61.23      4.12 o 
  -2  -2   2     3877.22     3847.41     63.81 o 
  -1  -2   2     1272.47     1249.02     16.59 o 
   0  -2   2     4988.68     4709.48     58.23 o 
   1  -2   2     4877.74     4724.88    131.60 o 
   2  -2   2      819.95      796.54     30.56 o 
   3  -2   2     1841.10     1948.99     64.44 o 
   4  -2   2       32.75       20.42      3.29 o 
   5  -2   2     3828.30     3990.87     87.80 o 
   6  -2   2       62.19       55.04      7.22 o 
   7  -2   2      346.23      322.53     26.10 o 
   8  -2   2        8.84       -2.61      7.08 o 
   9  -2   2      475.10      471.47     36.38 o 
  10  -2   2      124.54      122.06     19.49 o 
  11  -2   2      213.32      225.86     27.16 o 
 -11  -1   2        0.67       -3.23      6.19 o 
 -10  -1   2      311.26      290.11     27.80 o 
  -9  -1   2       91.98       66.07     13.21 o 
  -8  -1   2      301.89      291.59     24.91 o 
  -7  -1   2      214.53      197.95     18.93 o 
  -6  -1   2     1108.55     1083.45     27.67 o 
  -5  -1   2     1502.22     1613.94     35.16 o 
  -4  -1   2     2224.00     2197.28     36.61 o 
  -3  -1   2     1178.92     1208.53     21.66 o 
  -2  -1   2      841.68      798.94     14.86 o 
  -1  -1   2      412.91      432.40      8.77 o 
   0  -1   2     9997.30     8985.32    137.72 o 
   1  -1   2      756.96      718.05     26.16 o 
   2  -1   2     1346.62     1404.66     31.52 o 
   3  -1   2     3932.70     3823.02     62.63 o 
   4  -1   2      809.70      800.34     27.51 o 
   5  -1   2     3386.97     3330.10     55.96 o 
   6  -1   2     1062.70     1080.78     23.24 o 
   7  -1   2     1467.45     1475.12     79.73 o 
   8  -1   2       26.96       26.90      5.41 o 
   9  -1   2      888.90      936.42     53.06 o 
  10  -1   2      121.82       92.03     16.80 o 
  11  -1   2      146.92      113.12     19.68 o 
 -11   0   2        9.31       15.06      7.96 o 
 -10   0   2      473.99      436.22     35.41 o 
  -9   0   2        6.81        5.49      7.70 o 
  -8   0   2     1109.69     1084.59     53.62 o 
  -7   0   2      757.38      756.94     40.69 o 
  -6   0   2     1477.43     1522.39     43.03 o 
  -5   0   2     4166.69     4143.73     87.53 o 
  -4   0   2     2683.42     2832.16     63.50 o 
  -3   0   2     2669.48     2622.94     69.92 o 
  -2   0   2     1307.30     1311.26     29.48 o 
  -1   0   2    27000.80    23694.26    439.45 o 
   0   0   2       82.70       70.62      4.01 o 
   1   0   2    10207.56     9301.40    176.25 o 
   2   0   2      602.58      598.37     12.43 o 
   3   0   2     7268.61     7097.70     87.63 o 
   4   0   2        9.90        6.20      1.46 o 
   5   0   2     1940.46     1983.51     40.32 o 
   6   0   2      327.72      326.82     11.70 o 
   7   0   2      809.43      778.83     34.42 o 
   8   0   2        8.85       -2.96      5.76 o 
   9   0   2      791.64      766.58     46.50 o 
  10   0   2       14.86        1.28      7.17 o 
  11   0   2      440.31      373.90     34.80 o 
 -11   1   2      209.28      183.16     24.31 o 
 -10   1   2      185.70      142.56     20.34 o 
  -9   1   2      458.29      462.05     34.91 o 
  -8   1   2      279.96      310.25     26.80 o 
  -7   1   2      446.07      476.44     31.51 o 
  -6   1   2       88.39       78.67      8.32 o 
  -5   1   2     1903.07     1902.50     49.03 o 
  -4   1   2       24.50       28.75      5.51 o 
  -3   1   2      470.33      424.42     21.53 o 
  -2   1   2     1471.10     1576.84     51.16 o 
  -1   1   2    15831.86    14819.19    392.06 o 
   0   1   2     2911.82     2954.60     83.81 o 
   1   1   2    10486.25    10008.64    117.97 o 
   2   1   2     2731.65     2855.35     37.29 o 
   3   1   2    12557.50    12727.52    171.32 o 
   4   1   2      118.97      142.11      7.67 o 
   5   1   2     3305.60     3287.01     47.38 o 
   6   1   2      811.71      816.42     33.07 o 
   7   1   2     1521.59     1546.55     44.77 o 
   8   1   2      483.00      434.93     31.45 o 
   9   1   2      316.95      359.60     29.90 o 
  10   1   2      228.19      240.07     25.52 o 
  11   1   2       76.07      104.01     17.47 o 
 -12   2   2       25.90       36.00     11.60 o 
 -11   2   2      283.42      317.51     32.68 o 
 -10   2   2      124.80      113.04     18.96 o 
  -9   2   2      299.40      274.23     27.04 o 
  -8   2   2      402.76      396.63     30.90 o 
  -7   2   2     1003.75      981.70     49.28 o 
  -6   2   2       89.05       85.03      8.88 o 
  -5   2   2     3308.12     3449.49    111.57 o 
  -4   2   2       88.40       70.61      9.09 o 
  -3   2   2     4198.80     4182.66    123.81 o 
  -2   2   2     5252.58     5419.26    152.18 o 
  -1   2   2       45.42       36.91      2.29 o 
   0   2   2     5987.08     5967.15     80.79 o 
   1   2   2      260.35      238.74      5.26 o 
   2   2   2     5848.97     6229.13     70.51 o 
   3   2   2      684.43      625.62     13.53 o 
   4   2   2     2495.03     2710.72     39.17 o 
   5   2   2      971.93      961.40     19.23 o 
   6   2   2      181.51      173.41      9.47 o 
   7   2   2      690.98      775.22     30.84 o 
   8   2   2      179.69      188.57     19.80 o 
   9   2   2       59.65       65.20     12.65 o 
  10   2   2      169.06      120.77     17.66 o 
 -12   3   2        9.32        6.75      7.50 o 
 -11   3   2      194.79      195.06     25.80 o 
 -10   3   2        1.43       -7.73     10.45 o 
  -9   3   2      203.40      195.24     22.80 o 
  -8   3   2      137.54      140.57     18.78 o 
  -7   3   2     1158.29     1198.66     56.79 o 
  -6   3   2       95.46       88.98     13.44 o 
  -5   3   2     1497.31     1447.64     58.16 o 
  -4   3   2       41.50       66.74      9.16 o 
  -3   3   2     5555.31     5512.49    159.41 o 
  -2   3   2        3.13        0.56      1.77 o 
  -1   3   2      660.33      600.26     13.15 o 
   0   3   2     2660.58     2624.83     34.54 o 
   1   3   2     7500.61     7565.54     84.64 o 
   2   3   2     3337.71     3378.43     42.24 o 
   3   3   2     3425.68     3359.97     45.18 o 
   4   3   2     3840.71     4010.45     60.69 o 
   5   3   2     1221.04     1164.47     22.11 o 
   6   3   2     2191.60     2241.49     42.61 o 
   7   3   2      154.90      134.90      8.17 o 
   8   3   2      540.09      566.38     26.47 o 
   9   3   2        0.67        4.80      3.57 o 
  10   3   2      298.06      324.89     21.77 o 
 -12   4   2        4.85       -1.26      7.40 o 
 -11   4   2      319.87      326.24     34.11 o 
 -10   4   2       10.65        7.65      7.58 o 
  -9   4   2      842.59      853.72     51.65 o 
  -8   4   2       88.55       68.18     13.80 o 
  -7   4   2     2222.55     2239.39     87.74 o 
  -6   4   2      294.93      271.40     22.96 o 
  -5   4   2     1918.94     1991.12     74.03 o 
  -4   4   2     2653.43     2879.54     94.84 o 
  -3   4   2     1703.22     1822.76     44.74 o 
  -2   4   2     3134.62     3220.70     70.43 o 
  -1   4   2      448.45      473.81     11.80 o 
   0   4   2     3768.16     3772.24     41.49 o 
   1   4   2      490.55      507.45     11.33 o 
   2   4   2      467.31      412.06      8.10 o 
   3   4   2        2.90        4.73      1.14 o 
   4   4   2      540.02      565.50     18.19 o 
   5   4   2      181.16      159.71      6.97 o 
   6   4   2     1859.60     1832.34     41.07 o 
   7   4   2       42.95       43.95      6.19 o 
   8   4   2      444.03      456.45     20.22 o 
   9   4   2       18.34       25.32     10.20 o 
 -11   5   2      175.44      195.71     26.71 o 
 -10   5   2      163.03      142.68     21.63 o 
  -9   5   2      287.38      243.95     26.79 o 
  -8   5   2      286.46      277.72     26.92 o 
  -7   5   2       31.36       25.60      9.27 o 
  -6   5   2      313.84      320.28     25.76 o 
  -5   5   2     1000.78     1077.52     36.54 o 
  -4   5   2     2306.80     2284.44     80.00 o 
  -3   5   2     1990.54     2090.13     50.56 o 
  -2   5   2     3758.84     3960.27     67.19 o 
  -1   5   2     1162.09     1226.93     21.99 o 
   0   5   2     4771.23     4721.96     89.26 o 
   1   5   2      623.33      614.19     10.98 o 
   2   5   2     3526.75     3542.68     47.36 o 
   3   5   2        0.03        0.01      0.69 o 
   4   5   2     2684.79     2771.07     45.17 o 
   5   5   2      151.42      141.59      6.01 o 
   6   5   2      946.14      948.16     32.93 o 
   7   5   2      180.96      163.64     10.86 o 
   8   5   2      307.90      329.08     24.25 o 
   9   5   2      148.92      145.68     23.10 o 
 -11   6   2       28.71       21.53     11.88 o 
 -10   6   2      285.68      253.57     29.34 o 
  -9   6   2       87.01       72.74     15.52 o 
  -8   6   2      529.89      510.79     37.94 o 
  -7   6   2       28.17       14.77      8.38 o 
  -6   6   2     1957.80     2052.08     81.53 o 
  -5   6   2       30.33       30.57      8.28 o 
  -4   6   2     1722.12     1753.45     53.06 o 
  -3   6   2        1.83        0.29      1.99 o 
  -2   6   2      699.89      689.67     15.68 o 
  -1   6   2      211.66      197.63      6.98 o 
   0   6   2     1698.68     1651.43     23.92 o 
   1   6   2      104.42      101.32      5.69 o 
   2   6   2      354.01      328.73     18.22 o 
   3   6   2       92.80       81.02     11.79 o 
   4   6   2      571.59      565.32     15.18 o 
   5   6   2       19.23       20.44      2.49 o 
   6   6   2      262.81      277.25     20.44 o 
   7   6   2       66.85       74.99     16.04 o 
   8   6   2      362.90      377.61     27.02 o 
 -11   7   2        0.22       -0.50      6.82 o 
 -10   7   2      165.65      136.02     22.28 o 
  -9   7   2       34.04       46.12     12.73 o 
  -8   7   2      306.96      321.62     30.19 o 
  -7   7   2        0.07       -7.03      7.03 o 
  -6   7   2      935.66      962.01     50.24 o 
  -5   7   2       27.89       29.97      8.38 o 
  -4   7   2     1313.89     1342.97     47.58 o 
  -3   7   2       29.29       25.96      3.52 o 
  -2   7   2     2864.55     2905.88     46.85 o 
  -1   7   2      282.84      274.79      8.64 o 
   0   7   2     3385.02     3293.28     48.79 o 
   1   7   2      454.79      453.36     33.11 o 
   2   7   2      827.68      804.40     32.32 o 
   3   7   2      368.12      377.09     32.22 o 
   4   7   2      710.75      740.10     33.49 o 
   5   7   2      426.03      438.59     26.37 o 
   6   7   2      101.09       88.86     12.55 o 
   7   7   2      291.85      293.62     23.38 o 
 -10   8   2      355.93      350.42     35.05 o 
  -9   8   2        2.07       -0.70      6.31 o 
  -8   8   2      338.75      365.24     32.84 o 
  -7   8   2       23.53       15.96      8.35 o 
  -6   8   2      489.18      508.08     35.09 o 
  -5   8   2       39.78       25.79      8.13 o 
  -4   8   2      853.43      873.13     21.14 o 
  -3   8   2      238.86      231.75     14.40 o 
  -2   8   2      570.00      553.80     14.58 o 
  -1   8   2      218.54      206.87      7.40 o 
   0   8   2      363.65      366.87     13.82 o 
   1   8   2       99.21       83.37     13.47 o 
   2   8   2      882.55      914.78     36.76 o 
   3   8   2      143.34      159.06     21.75 o 
   4   8   2       61.81       56.79     14.15 o 
   5   8   2       91.41       98.80     18.35 o 
   6   8   2      124.80      137.23     16.49 o 
 -10   9   2       55.95       58.33     15.35 o 
  -9   9   2        9.16        4.43      7.28 o 
  -8   9   2      229.49      231.64     26.39 o 
  -7   9   2      123.89      121.35     18.50 o 
  -6   9   2      353.05      409.97     21.92 o 
  -5   9   2      357.57      372.81     19.70 o 
  -4   9   2      159.87      179.78     10.49 o 
  -3   9   2      532.63      558.60     22.91 o 
  -2   9   2      569.72      571.10     23.41 o 
  -1   9   2      630.95      606.77     16.64 o 
   0   9   2      152.97      159.13      9.01 o 
   1   9   2     1441.62     1511.86     51.09 o 
   2   9   2      119.63      124.07     19.99 o 
   3   9   2      543.62      563.54     43.59 o 
   4   9   2       16.02       14.91      9.35 o 
   5   9   2      398.07      442.97     41.74 o 
  -9  10   2       56.35       19.34      8.59 o 
  -8  10   2       74.19       80.68     10.97 o 
  -7  10   2      260.47      242.51     17.77 o 
  -6  10   2       50.84       48.05      7.94 o 
  -5  10   2      295.32      282.50     14.21 o 
  -4  10   2       86.08       86.34      7.57 o 
  -3  10   2      368.81      392.06     21.08 o 
  -2  10   2       81.16       90.23      6.72 o 
  -1  10   2      129.45      120.02      9.46 o 
   0  10   2       11.37       -6.20      6.70 o 
   1  10   2      300.16      279.94     20.54 o 
   2  10   2        2.12        6.93      6.91 o 
   3  10   2      185.00      193.82     26.77 o 
   4  10   2        0.01       -1.43      2.82 o 
  -8  11   2       10.31       18.55      5.82 o 
  -7  11   2       36.70       46.19     13.26 o 
  -6  11   2       12.71        9.95      3.53 o 
  -5  11   2      206.41      209.63     12.57 o 
  -4  11   2        3.84        2.02      3.93 o 
  -3  11   2      296.75      304.09     19.72 o 
  -2  11   2       26.04       27.83      7.19 o 
  -1  11   2      238.83      228.33     17.88 o 
   0  11   2        3.43        2.04      4.47 o 
   1  11   2      402.29      489.14     42.19 o 
   2  11   2       35.71       24.91     11.20 o 
  -6  12   2        0.78        6.70      4.51 o 
  -5  12   2      102.32      100.44     17.29 o 
  -4  12   2        4.21        1.15      3.31 o 
  -3  12   2       81.09       82.88     10.87 o 
  -2  12   2        8.85        8.20      5.60 o 
  -1  12   2      153.62      170.18     22.94 o 
   0  12   2       12.09        7.72      7.97 o 
   0 -12   3       49.59       31.25     15.03 o 
   1 -12   3       90.79       97.89     12.04 o 
   2 -12   3      118.86      117.68     12.96 o 
   3 -12   3       24.62       15.47      9.88 o 
   4 -12   3       89.05       93.82     17.71 o 
   5 -12   3        8.74        7.86      5.34 o 
  -2 -11   3      152.44      136.86     15.09 o 
  -1 -11   3        0.06        2.13      4.78 o 
   0 -11   3      227.35      208.19     17.25 o 
   1 -11   3        0.17       -4.30      4.30 o 
   2 -11   3      215.57      205.94     16.29 o 
   3 -11   3        4.97       -4.27      6.12 o 
   4 -11   3      124.87      112.60     11.66 o 
   5 -11   3       19.83       19.15      7.86 o 
   6 -11   3      101.30       76.29     14.37 o 
   7 -11   3       12.06        1.36      3.47 o 
  -4 -10   3      220.44      210.90     27.18 o 
  -3 -10   3        8.44        1.78      7.67 o 
  -2 -10   3      165.99      167.51     25.17 o 
  -1 -10   3       14.30       15.05      6.06 o 
   0 -10   3      369.17      377.62     47.10 o 
   1 -10   3        5.86        1.69      7.79 o 
   2 -10   3      534.77      499.31     24.62 o 
   3 -10   3       18.56       17.47      5.76 o 
   4 -10   3      227.08      243.32     22.55 o 
   5 -10   3      173.97      163.84     19.76 o 
   6 -10   3      432.69      474.96     36.65 o 
   7 -10   3       82.00       78.12     15.72 o 
   8 -10   3       48.57       62.61     14.38 o 
  -6  -9   3      123.52      118.75     16.32 o 
  -5  -9   3       12.49       17.73      8.42 o 
  -4  -9   3      445.30      462.55     37.86 o 
  -3  -9   3       42.04       36.33      7.75 o 
  -2  -9   3      285.66      275.92     18.98 o 
  -1  -9   3       93.36       82.53     10.03 o 
   0  -9   3       65.36       68.11      5.50 o 
   1  -9   3      426.28      424.82     15.74 o 
   2  -9   3      235.63      239.76     14.08 o 
   3  -9   3      235.62      209.39     23.59 o 
   4  -9   3       68.01       81.72     12.88 o 
   5  -9   3      379.66      345.38     28.74 o 
   6  -9   3      144.07      129.79     18.80 o 
   7  -9   3       68.95       68.59     14.53 o 
   8  -9   3       37.98       24.37     10.26 o 
   9  -9   3      174.48      161.19     23.95 o 
  -7  -8   3        0.02        0.47      6.89 o 
  -6  -8   3      183.99      179.44     18.33 o 
  -5  -8   3       29.77       24.61      7.36 o 
  -4  -8   3      386.13      365.90     36.43 o 
  -3  -8   3       71.21       73.82      8.72 o 
  -2  -8   3      551.37      551.51     33.20 o 
  -1  -8   3      278.32      280.72      8.18 o 
   0  -8   3      880.30      889.27     22.64 o 
   1  -8   3      632.46      628.99     15.78 o 
   2  -8   3     1204.00     1176.22     38.22 o 
   3  -8   3      424.16      425.10     26.41 o 
   4  -8   3      361.75      386.09     28.03 o 
   5  -8   3      599.26      618.52     38.66 o 
   6  -8   3        5.00        9.33      5.52 o 
   7  -8   3      433.80      421.90     34.94 o 
   8  -8   3        2.15        2.71      6.20 o 
   9  -8   3      208.14      244.70     29.34 o 
  10  -8   3        1.49       -5.35      6.80 o 
  -8  -7   3      232.02      249.46     32.83 o 
  -7  -7   3       21.25       44.14     13.76 o 
  -6  -7   3      258.60      256.21     20.77 o 
  -5  -7   3      368.86      363.00     23.82 o 
  -4  -7   3      285.31      293.72     16.26 o 
  -3  -7   3      329.49      310.01      7.79 o 
  -2  -7   3      274.85      266.06      7.46 o 
  -1  -7   3      949.03      903.98     18.48 o 
   0  -7   3      203.67      191.34      5.39 o 
   1  -7   3      358.23      350.74      9.81 o 
   2  -7   3        0.57        2.25      2.45 o 
   3  -7   3      319.49      335.36     15.95 o 
   4  -7   3      197.09      196.76     19.08 o 
   5  -7   3      553.88      544.67     35.30 o 
   6  -7   3       23.72        7.10      6.06 o 
   7  -7   3      757.55      692.23     45.13 o 
   8  -7   3       19.57       12.15      9.38 o 
   9  -7   3      150.59      168.87     23.79 o 
  10  -7   3        0.27       -4.67      6.53 o 
  -8  -6   3       28.94       43.80     14.16 o 
  -7  -6   3      165.62      206.11     27.94 o 
  -6  -6   3       26.97       29.22      4.98 o 
  -5  -6   3      833.10      848.01     36.39 o 
  -4  -6   3      714.24      726.09     15.81 o 
  -3  -6   3     1829.94     1834.49     33.56 o 
  -2  -6   3      308.37      281.22      8.08 o 
  -1  -6   3     2823.52     2758.93     50.37 o 
   0  -6   3      109.85      104.51      4.41 o 
   1  -6   3     2517.32     2370.03     43.37 o 
   2  -6   3        5.56        5.45      2.04 o 
   3  -6   3     4993.45     4923.95    147.71 o 
   4  -6   3      206.99      218.14     13.17 o 
   5  -6   3     1030.66     1059.08     51.02 o 
   6  -6   3      168.85      170.44     19.74 o 
   7  -6   3      506.91      535.14     38.21 o 
   8  -6   3       62.21       64.29     14.31 o 
   9  -6   3      154.07      178.23     23.91 o 
  10  -6   3      132.55      157.12     24.27 o 
  11  -6   3       24.67       30.05     13.77 o 
  -9  -5   3      137.39      141.28     24.77 o 
  -8  -5   3       79.44       93.90     18.78 o 
  -7  -5   3      589.24      677.65     27.71 o 
  -6  -5   3        0.91        0.95      2.42 o 
  -5  -5   3      894.81      879.62     20.84 o 
  -4  -5   3      106.25       89.62      4.75 o 
  -3  -5   3     1322.78     1357.85     33.59 o 
  -2  -5   3       76.48       79.98      3.87 o 
  -1  -5   3     2305.27     2278.73     37.22 o 
   0  -5   3      236.88      262.18      6.62 o 
   1  -5   3     2739.37     2697.38     53.44 o 
   2  -5   3       10.00        9.83      1.91 o 
   3  -5   3     1584.82     1540.46     56.99 o 
   4  -5   3        0.79        2.72      2.41 o 
   5  -5   3      943.46      867.16     43.95 o 
   6  -5   3      312.13      291.86     24.88 o 
   7  -5   3     1093.48     1033.75     54.66 o 
   8  -5   3      502.41      506.34     38.26 o 
   9  -5   3      200.47      232.72     26.94 o 
  10  -5   3      218.76      185.46     25.52 o 
  11  -5   3       71.90       58.02     15.16 o 
 -10  -4   3       42.71       31.70     15.43 o 
  -9  -4   3      252.84      258.97     18.48 o 
  -8  -4   3       14.53       13.18      5.45 o 
  -7  -4   3      617.25      675.59     28.18 o 
  -6  -4   3        5.54        4.00      2.56 o 
  -5  -4   3      287.50      310.28     21.60 o 
  -4  -4   3      172.99      178.13     10.22 o 
  -3  -4   3     3860.57     3995.61     48.83 o 
  -2  -4   3      491.41      464.91      8.50 o 
  -1  -4   3     4454.51     4405.76     58.78 o 
   0  -4   3     2738.68     2789.13     37.76 o 
   1  -4   3     5161.54     5035.05     90.17 o 
   2  -4   3     2395.95     2299.36     49.58 o 
   3  -4   3     1538.89     1569.05     57.37 o 
   4  -4   3      411.34      356.59     22.96 o 
   5  -4   3      555.04      545.93     32.72 o 
   6  -4   3     1057.13      970.29     32.42 o 
   7  -4   3      118.57      116.11      5.93 o 
   8  -4   3      121.85      127.57      8.10 o 
   9  -4   3        2.68       -8.68      8.68 o 
  10  -4   3      148.49      171.25     24.27 o 
  11  -4   3       18.15       35.55     12.94 o 
 -10  -3   3        1.40       -7.58      7.58 o 
  -9  -3   3      437.45      417.53     30.76 o 
  -8  -3   3      170.56      199.51     19.45 o 
  -7  -3   3      753.72      755.50     87.57 o 
  -6  -3   3        0.77        0.83      2.69 o 
  -5  -3   3      899.90      926.03     37.81 o 
  -4  -3   3      412.37      399.46     10.72 o 
  -3  -3   3     1741.01     1891.24     33.08 o 
  -2  -3   3       94.04       65.37      2.79 o 
  -1  -3   3      116.68       94.28      3.14 o 
   0  -3   3      148.23      146.70      4.19 o 
   1  -3   3     2656.68     2668.19     39.59 o 
   2  -3   3     4149.35     4176.09    137.39 o 
   3  -3   3     1740.76     1903.44     65.55 o 
   4  -3   3     1871.71     1890.07     45.67 o 
   5  -3   3      334.72      319.55     14.94 o 
   6  -3   3     1458.49     1344.25     34.38 o 
   7  -3   3      491.14      506.76     15.69 o 
   8  -3   3      741.75      697.18     24.22 o 
   9  -3   3       13.82       21.94      9.92 o 
  10  -3   3      529.08      592.26     44.62 o 
  11  -3   3       20.01       35.67     12.98 o 
 -11  -2   3       83.26       80.93     15.78 o 
 -10  -2   3       34.16       21.36      8.91 o 
  -9  -2   3      385.62      340.14     28.37 o 
  -8  -2   3      222.05      202.28     20.12 o 
  -7  -2   3     1409.69     1414.29     59.43 o 
  -6  -2   3     1238.73     1228.29     36.60 o 
  -5  -2   3     1325.03     1342.32     26.92 o 
  -4  -2   3     3184.27     3125.46     64.69 o 
  -3  -2   3     1569.59     1655.60     25.61 o 
  -2  -2   3     2587.97     2408.22     54.02 o 
  -1  -2   3     2616.00     2782.68     52.35 o 
   0  -2   3     9171.63     8534.76    180.01 o 
   1  -2   3      356.98      356.24     17.50 o 
   2  -2   3     6026.37     6038.80    117.02 o 
   3  -2   3       72.68       69.87      5.04 o 
   4  -2   3     4730.37     5082.25    147.26 o 
   5  -2   3        5.44        4.86      1.43 o 
   6  -2   3     2402.80     2415.44     70.86 o 
   7  -2   3       26.11       25.09      4.37 o 
   8  -2   3      753.15      702.00     25.66 o 
   9  -2   3        0.14        2.34      7.32 o 
  10  -2   3      177.10      166.05     23.46 o 
  11  -2   3       39.91       38.08     13.28 o 
 -11  -1   3      108.73       87.53     16.03 o 
 -10  -1   3      260.51      217.20     24.25 o 
  -9  -1   3      320.24      282.68     26.58 o 
  -8  -1   3      591.47      581.94     36.59 o 
  -7  -1   3      366.65      371.40     26.88 o 
  -6  -1   3     1194.09     1175.27     29.31 o 
  -5  -1   3      733.03      737.36     26.94 o 
  -4  -1   3     2748.82     2760.03     44.49 o 
  -3  -1   3     1300.99     1258.97     26.88 o 
  -2  -1   3     1962.49     1950.26     30.69 o 
  -1  -1   3     3781.07     3717.46     75.30 o 
   0  -1   3     4771.12     4552.84     90.56 o 
   1  -1   3      815.33      813.15     16.35 o 
   2  -1   3     2979.10     2882.38     40.93 o 
   3  -1   3       20.79       21.15      3.02 o 
   4  -1   3     4139.40     4110.53     88.81 o 
   5  -1   3      368.54      363.18     10.68 o 
   6  -1   3      834.05      769.36     20.86 o 
   7  -1   3     1029.73      961.02     30.75 o 
   8  -1   3     1494.39     1461.47     95.35 o 
   9  -1   3      252.91      232.25     25.16 o 
  10  -1   3      430.87      440.13     37.20 o 
  11  -1   3      258.41      259.75     29.70 o 
 -11   0   3       43.49       39.78     12.89 o 
 -10   0   3      361.06      334.00     31.00 o 
  -9   0   3       63.53       74.64     14.28 o 
  -8   0   3      728.57      797.45     44.96 o 
  -7   0   3      236.44      210.90     20.44 o 
  -6   0   3     1790.25     1738.56     41.37 o 
  -5   0   3       12.76       12.36      2.93 o 
  -4   0   3     3171.74     3027.97     88.54 o 
  -3   0   3      669.48      759.14     17.70 o 
  -2   0   3     3644.16     3480.34     57.19 o 
  -1   0   3     1380.65     1386.11     46.39 o 
   0   0   3     2421.61     2184.81     47.31 o 
   1   0   3      127.10      159.66      9.62 o 
   2   0   3     2280.45     2246.83     39.32 o 
   3   0   3     1281.01     1210.23     17.45 o 
   4   0   3      804.21      824.51     15.96 o 
   5   0   3     1057.97     1018.75     32.29 o 
   6   0   3       30.94       29.56      3.93 o 
   7   0   3      758.21      737.30     33.96 o 
   8   0   3      406.99      382.34     19.51 o 
   9   0   3      238.46      239.76     25.46 o 
  10   0   3       16.03       12.97      7.61 o 
  11   0   3       92.10       61.83     14.01 o 
 -11   1   3        0.15        6.77      6.18 o 
 -10   1   3      223.47      227.47     25.62 o 
  -9   1   3       20.87       10.68      8.51 o 
  -8   1   3      718.59      760.19     44.33 o 
  -7   1   3       45.77       36.34      9.34 o 
  -6   1   3     2534.83     2547.49     64.37 o 
  -5   1   3        6.17       12.23      3.53 o 
  -4   1   3     3541.47     3543.20     75.31 o 
  -3   1   3        7.59        9.28      1.97 o 
  -2   1   3     9758.26     9418.98    179.40 o 
  -1   1   3       24.43       23.53      4.34 o 
   0   1   3      639.33      566.00     23.68 o 
   1   1   3      936.71      923.86     16.32 o 
   2   1   3     2182.80     2249.02     28.49 o 
   3   1   3     2669.83     2775.71     38.39 o 
   4   1   3     1641.63     1626.00     29.06 o 
   5   1   3     2194.44     2186.66     34.46 o 
   6   1   3      446.65      463.67     14.32 o 
   7   1   3     1261.53     1194.29     37.83 o 
   8   1   3       37.65       42.27     10.16 o 
   9   1   3      563.10      572.69     39.41 o 
  10   1   3        0.04        9.85      6.47 o 
 -11   2   3        0.02       -2.23      7.30 o 
 -10   2   3      358.31      343.44     32.18 o 
  -9   2   3       87.56       79.20     15.00 o 
  -8   2   3      600.06      688.94     42.43 o 
  -7   2   3      529.43      557.65     35.63 o 
  -6   2   3     2383.97     2644.60     94.34 o 
  -5   2   3      491.23      498.04     29.09 o 
  -4   2   3     1413.28     1572.19     58.82 o 
  -3   2   3     3999.01     3882.29    117.53 o 
  -2   2   3     3135.61     3196.68     96.70 o 
  -1   2   3      863.39      845.51     32.11 o 
   0   2   3      301.21      299.54      9.16 o 
   1   2   3     8029.10     7666.67     87.84 o 
   2   2   3     2804.93     3029.38     40.76 o 
   3   2   3     2553.33     2548.26     33.06 o 
   4   2   3      374.94      380.26     10.12 o 
   5   2   3      916.31      965.76     19.41 o 
   6   2   3      160.58      148.37      7.14 o 
   7   2   3     1105.59     1043.37     37.34 o 
   8   2   3        0.60       -4.05      4.05 o 
   9   2   3      273.06      252.67     18.34 o 
  10   2   3       13.59       31.67     15.05 o 
 -11   3   3       37.95       45.77     13.80 o 
 -10   3   3      306.59      322.51     30.88 o 
  -9   3   3      163.88      152.21     20.36 o 
  -8   3   3      907.27      976.24     53.07 o 
  -7   3   3      551.57      657.27     39.61 o 
  -6   3   3     1196.52     1253.32     56.23 o 
  -5   3   3      150.15      166.07     16.20 o 
  -4   3   3     1312.82     1363.40     53.65 o 
  -3   3   3     7919.10     7844.94    221.37 o 
  -2   3   3     1914.11     1850.80     44.75 o 
  -1   3   3     5715.85     5796.46    123.84 o 
   0   3   3      337.13      274.72      7.38 o 
   1   3   3     4120.83     4119.94     48.93 o 
   2   3   3      791.06      869.54     17.38 o 
   3   3   3     2613.49     2575.85     33.87 o 
   4   3   3        0.57       -1.18      1.18 o 
   5   3   3     2436.51     2403.39     37.60 o 
   6   3   3      324.11      280.31     11.34 o 
   7   3   3     1275.48     1305.29     35.76 o 
   8   3   3      183.15      175.58     12.22 o 
   9   3   3      372.32      354.44     21.90 o 
  10   3   3      104.79      110.35     20.04 o 
 -11   4   3      125.02      106.61     19.80 o 
 -10   4   3       75.12       67.48     15.81 o 
  -9   4   3      301.27      271.12     28.51 o 
  -8   4   3       12.03       14.47      9.24 o 
  -7   4   3      311.55      314.80     27.12 o 
  -6   4   3        1.16       -1.47      4.67 o 
  -5   4   3     1148.84     1174.71     36.70 o 
  -4   4   3        5.59        4.15      3.34 o 
  -3   4   3     2809.82     2799.99     90.79 o 
  -2   4   3       52.09       72.63      6.78 o 
  -1   4   3     1899.29     1892.06     43.35 o 
   0   4   3      210.12      232.77      6.03 o 
   1   4   3     2239.49     2294.70     30.05 o 
   2   4   3     1264.08     1192.90     18.25 o 
   3   4   3     2023.18     2147.57     28.43 o 
   4   4   3       74.36       67.23      4.41 o 
   5   4   3     1351.54     1404.41     28.01 o 
   6   4   3       35.28       34.37      4.14 o 
   7   4   3      361.06      392.93     17.74 o 
   8   4   3       52.57       47.21      7.76 o 
   9   4   3      258.28      259.35     29.78 o 
 -11   5   3       20.71       20.24     10.71 o 
 -10   5   3       19.43       26.61     10.25 o 
  -9   5   3      381.00      435.09     36.54 o 
  -8   5   3       35.95       34.79     11.64 o 
  -7   5   3     1154.37     1230.95     59.96 o 
  -6   5   3        3.32        7.03      6.24 o 
  -5   5   3     2932.16     3073.14    105.75 o 
  -4   5   3        0.23        1.79      2.71 o 
  -3   5   3     1460.29     1418.90     56.41 o 
  -2   5   3        2.36        2.35      1.28 o 
  -1   5   3     3737.41     3794.55     56.76 o 
   0   5   3      736.74      772.02     16.31 o 
   1   5   3     2525.84     2400.18     34.14 o 
   2   5   3     1700.69     1695.21     24.78 o 
   3   5   3      984.64      973.26     18.06 o 
   4   5   3      533.03      502.07     14.13 o 
   5   5   3      875.90      864.62     18.22 o 
   6   5   3      571.61      634.75     22.05 o 
   7   5   3       80.29       95.39      8.44 o 
   8   5   3      527.02      528.99     30.98 o 
   9   5   3       34.53       39.56      9.43 o 
 -11   6   3       96.23      128.09     22.60 o 
 -10   6   3       17.53       11.79      8.60 o 
  -9   6   3      536.80      510.33     40.41 o 
  -8   6   3        3.27       -3.94      6.37 o 
  -7   6   3      229.97      227.75     23.89 o 
  -6   6   3       21.44       16.43      8.03 o 
  -5   6   3      312.22      340.56     25.78 o 
  -4   6   3      128.65      129.52     10.13 o 
  -3   6   3     1285.29     1358.26     43.22 o 
  -2   6   3     1144.52     1204.39     23.38 o 
  -1   6   3     1940.45     2088.75     37.21 o 
   0   6   3      666.88      657.61     14.00 o 
   1   6   3      750.47      734.72     13.52 o 
   2   6   3      160.47      166.40      5.89 o 
   3   6   3     1124.37     1130.15     21.65 o 
   4   6   3      787.32      789.82     17.46 o 
   5   6   3      332.20      336.87     13.72 o 
   6   6   3      263.70      263.03     19.88 o 
   7   6   3      184.20      181.72     17.67 o 
   8   6   3      294.22      313.49     24.25 o 
 -11   7   3      288.74      276.56     32.37 o 
 -10   7   3       14.29        9.73      9.80 o 
  -9   7   3      234.88      224.97     26.47 o 
  -8   7   3       25.10       11.69      8.61 o 
  -7   7   3      665.45      755.38     45.86 o 
  -6   7   3      295.01      333.24     27.68 o 
  -5   7   3      621.09      643.98     37.76 o 
  -4   7   3      913.51      940.51     35.56 o 
  -3   7   3      378.44      415.63     15.66 o 
  -2   7   3     1235.31     1288.45     25.37 o 
  -1   7   3      975.60      990.19     20.65 o 
   0   7   3     1515.63     1482.94     26.43 o 
   1   7   3      165.09      154.78      5.60 o 
   2   7   3     2085.03     2128.08     61.55 o 
   3   7   3       39.92       41.95      8.27 o 
   4   7   3      635.97      648.80     45.54 o 
   5   7   3       15.20       14.79      5.35 o 
   6   7   3      241.34      253.53     20.95 o 
   7   7   3        0.82       -3.58      6.19 o 
 -10   8   3       21.69       -1.80      7.35 o 
  -9   8   3       59.41       51.50     13.90 o 
  -8   8   3      210.55      188.30     23.99 o 
  -7   8   3      232.46      262.64     26.46 o 
  -6   8   3      425.37      448.38     33.03 o 
  -5   8   3       47.73       64.74      7.44 o 
  -4   8   3      148.10      165.15      9.35 o 
  -3   8   3        4.99        7.18      2.68 o 
  -2   8   3      689.04      695.30     17.26 o 
  -1   8   3       75.35       73.52      4.21 o 
   0   8   3      630.49      626.06     13.62 o 
   1   8   3       14.61       18.39      8.24 o 
   2   8   3     1318.41     1391.59     65.28 o 
   3   8   3       18.25       21.29     10.35 o 
   4   8   3      602.77      691.97     49.47 o 
   5   8   3        0.23        4.13      7.72 o 
   6   8   3      599.55      737.13     55.79 o 
 -10   9   3       77.87      110.21     19.72 o 
  -9   9   3       32.15       71.50     15.51 o 
  -8   9   3      366.11      363.48     33.02 o 
  -7   9   3       30.06       39.74     11.08 o 
  -6   9   3      438.49      486.26     22.12 o 
  -5   9   3      144.49      136.57      9.32 o 
  -4   9   3      737.70      759.85     23.30 o 
  -3   9   3        9.31        7.11      2.20 o 
  -2   9   3      938.76      966.72     23.68 o 
  -1   9   3       15.08        4.88      3.50 o 
   0   9   3      144.42      143.03     14.66 o 
   1   9   3       60.63       57.13     13.21 o 
   2   9   3      398.17      436.00     26.10 o 
   3   9   3      185.22      200.93     26.25 o 
   4   9   3      147.45      161.78     24.79 o 
   5   9   3       94.32      114.26     22.27 o 
  -9  10   3        1.54        0.69      7.03 o 
  -8  10   3      109.44       93.20     17.03 o 
  -7  10   3       25.21       29.15      6.55 o 
  -6  10   3      250.14      261.68     13.72 o 
  -5  10   3        0.09       -1.53      2.47 o 
  -4  10   3      264.15      274.47     19.96 o 
  -3  10   3        0.43       -1.59      2.53 o 
  -2  10   3      244.05      255.43     13.10 o 
  -1  10   3        4.93        0.05      2.55 o 
   0  10   3      578.12      637.77     44.26 o 
   1  10   3        3.78        2.87      5.28 o 
   2  10   3      210.07      208.14     27.19 o 
   3  10   3       85.17       62.71     16.11 o 
   4  10   3      180.85      168.80     27.35 o 
  -7  11   3       13.94       11.53      5.09 o 
  -6  11   3      185.05      196.23     30.58 o 
  -5  11   3      109.82       89.68     10.58 o 
  -4  11   3      358.16      354.26     37.07 o 
  -3  11   3      173.82      173.42     14.71 o 
  -2  11   3      179.77      186.31     15.59 o 
  -1  11   3      191.62      177.10     23.89 o 
   0  11   3      190.90      171.31     23.32 o 
   1  11   3       37.99       41.23      9.16 o 
   2  11   3        7.89       14.59     10.76 o 
  -5  12   3       48.11       40.22     12.32 o 
  -4  12   3      122.40      146.27     21.43 o 
  -3  12   3       71.23       72.46     16.08 o 
  -2  12   3       61.97       77.41     16.39 o 
  -1  12   3      154.83      157.78     23.54 o 
   1 -12   4       97.46       84.22     17.27 o 
   2 -12   4        4.18       13.96      9.04 o 
   3 -12   4      112.31       96.92     17.22 o 
  -2 -11   4       27.85       27.26      7.96 o 
  -1 -11   4      124.59      131.33     14.36 o 
   0 -11   4       25.27       22.30     10.51 o 
   1 -11   4       81.77       87.05     10.92 o 
   2 -11   4       54.33       48.67      8.55 o 
   3 -11   4      104.50      118.24     19.29 o 
   4 -11   4       67.18       63.81      8.82 o 
   5 -11   4       67.39       75.35     14.70 o 
   6 -11   4       87.31       91.47     16.63 o 
  -4 -10   4       22.32       39.26     12.80 o 
  -3 -10   4      230.69      246.86     24.74 o 
  -2 -10   4       70.03       72.70     10.64 o 
  -1 -10   4      327.66      333.97     21.34 o 
   0 -10   4       90.06      115.92     17.29 o 
   1 -10   4      184.17      194.45     14.95 o 
   2 -10   4      207.56      218.54     12.11 o 
   3 -10   4      151.35      162.92     10.58 o 
   4 -10   4      151.19      181.41     20.10 o 
   5 -10   4       36.60       23.41      8.42 o 
   6 -10   4      118.06       91.92     16.83 o 
   7 -10   4        4.51        0.63      6.56 o 
   8 -10   4       61.87       37.37     13.06 o 
  -5  -9   4       87.82       79.57     15.60 o 
  -4  -9   4       79.67       77.29      9.96 o 
  -3  -9   4        1.74        3.11      9.65 o 
  -2  -9   4      161.15      154.94     15.99 o 
  -1  -9   4       74.69       78.13      9.69 o 
   0  -9   4      370.31      355.78     14.18 o 
   1  -9   4      205.58      212.45     22.10 o 
   2  -9   4      404.58      379.30     15.35 o 
   3  -9   4      145.17      150.50     16.45 o 
   4  -9   4      307.79      297.04     25.56 o 
   5  -9   4      144.76      138.09     18.78 o 
   6  -9   4      235.27      231.95     25.35 o 
   7  -9   4        0.39        2.92      5.27 o 
   8  -9   4      227.28      249.76     29.50 o 
   9  -9   4        0.32       -5.25      5.25 o 
  -6  -8   4      109.50      126.00     22.75 o 
  -5  -8   4      247.39      248.44     20.54 o 
  -4  -8   4      220.04      230.92     15.26 o 
  -3  -8   4      230.46      218.61     16.72 o 
  -2  -8   4      810.74      834.88     22.53 o 
  -1  -8   4        0.21       -0.43      1.83 o 
   0  -8   4      882.76      897.19     22.52 o 
   1  -8   4       18.53       13.71      2.31 o 
   2  -8   4      327.39      330.60     12.75 o 
   3  -8   4      175.52      167.29     17.36 o 
   4  -8   4     1406.54     1549.14     66.79 o 
   5  -8   4       42.63       33.42      9.48 o 
   6  -8   4      328.09      347.22     30.28 o 
   7  -8   4       36.70       29.59     10.59 o 
   8  -8   4      306.93      361.29     34.81 o 
   9  -8   4        4.99       -2.38      6.63 o 
  -7  -7   4        0.11        2.05      7.35 o 
  -6  -7   4      305.57      302.83     33.63 o 
  -5  -7   4        0.17        0.85      5.21 o 
  -4  -7   4      385.59      367.59     12.95 o 
  -3  -7   4        4.85       14.64      2.80 o 
  -2  -7   4      277.19      303.63     10.54 o 
  -1  -7   4        0.78       -1.62      1.64 o 
   0  -7   4      776.53      738.99     17.98 o 
   1  -7   4       67.34       55.94      4.04 o 
   2  -7   4      856.93      823.36     28.07 o 
   3  -7   4      731.31      704.27     25.95 o 
   4  -7   4     1702.92     1701.50     70.13 o 
   5  -7   4      185.78      165.94     19.01 o 
   6  -7   4      587.61      664.61     42.54 o 
   7  -7   4      238.03      260.68     27.32 o 
   8  -7   4      320.80      348.65     33.33 o 
   9  -7   4      175.02      165.05     24.19 o 
  10  -7   4       68.82       81.35     18.06 o 
  -8  -6   4      241.50      285.42     34.33 o 
  -7  -6   4       12.05        6.54      9.43 o 
  -6  -6   4      849.90      946.30     59.75 o 
  -5  -6   4        0.62       -3.51     14.80 o 
  -4  -6   4      734.60      765.48     28.00 o 
  -3  -6   4       90.87      104.45      5.56 o 
  -2  -6   4     1708.86     1746.86     41.17 o 
  -1  -6   4      480.93      458.06     11.43 o 
   0  -6   4     1431.63     1331.74     20.55 o 
   1  -6   4      481.12      481.67     11.13 o 
   2  -6   4      470.37      449.54     14.36 o 
   3  -6   4      267.27      257.91     11.72 o 
   4  -6   4      109.48      106.97     14.08 o 
   5  -6   4      324.04      363.92     28.08 o 
   6  -6   4      233.71      250.86     24.80 o 
   7  -6   4      802.96      755.30     29.89 o 
   8  -6   4       52.85       58.85     14.09 o 
   9  -6   4      347.49      378.13     35.77 o 
  10  -6   4       69.51       68.21     15.53 o 
  -9  -5   4        0.12        4.22      7.17 o 
  -8  -5   4      153.23      154.72     25.09 o 
  -7  -5   4       92.89      101.77     10.53 o 
  -6  -5   4      114.75      127.14     10.92 o 
  -5  -5   4       33.68       28.71      2.95 o 
  -4  -5   4      277.83      293.33     12.35 o 
  -3  -5   4      332.67      310.54     10.95 o 
  -2  -5   4     1721.35     1840.32     38.99 o 
  -1  -5   4      421.46      416.79     13.16 o 
   0  -5   4     1090.46     1054.57     18.50 o 
   1  -5   4      452.95      448.51     12.81 o 
   2  -5   4     1634.90     1630.27     45.91 o 
   3  -5   4     1362.46     1434.59     40.12 o 
   4  -5   4      214.99      211.91     19.11 o 
   5  -5   4     1408.96     1376.18     61.18 o 
   6  -5   4      117.69      133.67     10.43 o 
   7  -5   4      498.95      481.84     22.61 o 
   8  -5   4       70.97       79.51     15.73 o 
   9  -5   4      398.53      436.92     38.11 o 
  10  -5   4        1.86       -0.79      5.57 o 
  11  -5   4      217.69      207.19     29.38 o 
  -9  -4   4       20.78       30.79      6.85 o 
  -8  -4   4      345.81      372.24     21.76 o 
  -7  -4   4      589.12      614.49     40.68 o 
  -6  -4   4     1401.11     1250.76     97.37 o 
  -5  -4   4     1422.57     1460.52     42.41 o 
  -4  -4   4      702.83      674.22     16.32 o 
  -3  -4   4     2257.19     2246.42     48.24 o 
  -2  -4   4      561.22      585.75     11.16 o 
  -1  -4   4     1514.58     1434.13     23.51 o 
   0  -4   4      403.15      379.74      9.96 o 
   1  -4   4     4850.71     4712.75     61.44 o 
   2  -4   4        0.27        0.67      1.08 o 
   3  -4   4     2078.49     2290.98     77.51 o 
   4  -4   4       42.07       35.68      3.70 o 
   5  -4   4     1332.72     1399.68     38.77 o 
   6  -4   4       27.10       16.69      3.93 o 
   7  -4   4      716.73      685.50     29.15 o 
   8  -4   4       59.52       69.77     14.41 o 
   9  -4   4      343.00      382.38     34.73 o 
  10  -4   4       68.78       85.53     17.79 o 
  11  -4   4      216.05      223.05     29.20 o 
 -10  -3   4       58.24       64.62     13.46 o 
  -9  -3   4      148.42      139.66     17.79 o 
  -8  -3   4      112.13      122.05     16.02 o 
  -7  -3   4      451.42      464.76     29.92 o 
  -6  -3   4      126.87      112.40      9.41 o 
  -5  -3   4      812.25      781.23     40.79 o 
  -4  -3   4      461.24      497.75     11.66 o 
  -3  -3   4     1656.10     1664.59     39.08 o 
  -2  -3   4      187.15      214.35      6.68 o 
  -1  -3   4     5101.83     5224.01     71.60 o 
   0  -3   4      567.07      555.64     12.82 o 
   1  -3   4     7747.63     7659.37    108.64 o 
   2  -3   4        8.16        6.91      3.86 o 
   3  -3   4     3624.69     3625.76     74.83 o 
   4  -3   4       48.96       61.64      5.38 o 
   5  -3   4     3516.27     3615.66     97.45 o 
   6  -3   4       98.87       81.96      8.23 o 
   7  -3   4      875.18      893.22     32.58 o 
   8  -3   4      263.65      209.46     24.34 o 
   9  -3   4      475.03      566.64     42.61 o 
  10  -3   4       91.86      103.05     19.16 o 
  11  -3   4      101.13      124.43     21.42 o 
 -10  -2   4       87.87       71.01     14.22 o 
  -9  -2   4      523.48      459.25     33.76 o 
  -8  -2   4       78.89       81.32     13.71 o 
  -7  -2   4      744.41      750.11     40.21 o 
  -6  -2   4        4.58        7.37      3.26 o 
  -5  -2   4     2939.22     2909.07     48.95 o 
  -4  -2   4       30.61       28.77      3.79 o 
  -3  -2   4     3057.12     2947.67     49.74 o 
  -2  -2   4      854.27      853.85     15.29 o 
  -1  -2   4     4520.49     4511.63     53.05 o 
   0  -2   4      127.47      106.67      3.91 o 
   1  -2   4     2815.47     2694.35     47.37 o 
   2  -2   4        4.13       18.07      4.83 o 
   3  -2   4     1044.93     1006.44     26.15 o 
   4  -2   4      847.35      941.80     49.77 o 
   5  -2   4      621.93      601.83     22.00 o 
   6  -2   4       46.90       55.70      6.94 o 
   7  -2   4       20.87       20.87      3.20 o 
   8  -2   4      236.16      225.64     24.17 o 
   9  -2   4      320.17      314.83     30.55 o 
  10  -2   4      200.85      205.39     26.08 o 
  11  -2   4        9.45        9.50      8.08 o 
 -11  -1   4       95.37       87.53     16.93 o 
 -10  -1   4        0.07       -0.77      5.02 o 
  -9  -1   4      137.65      139.82     18.58 o 
  -8  -1   4       65.07       45.01     10.66 o 
  -7  -1   4      591.20      606.17     35.96 o 
  -6  -1   4        0.28       -1.98      2.24 o 
  -5  -1   4     2384.86     2313.84     47.54 o 
  -4  -1   4       58.83       70.72      4.70 o 
  -3  -1   4     1356.21     1286.80     23.53 o 
  -2  -1   4       97.03       85.84      5.09 o 
  -1  -1   4     5715.71     5905.70    118.07 o 
   0  -1   4     1499.47     1611.29     42.26 o 
   1  -1   4     5469.56     5619.47    113.90 o 
   2  -1   4      868.32      849.07     18.86 o 
   3  -1   4     2849.62     2922.69     50.30 o 
   4  -1   4     3311.88     3309.17     60.71 o 
   5  -1   4     1648.78     1692.01     37.09 o 
   6  -1   4     1446.02     1437.17     48.76 o 
   7  -1   4      119.04      108.73      8.79 o 
   8  -1   4      667.48      663.56     49.29 o 
   9  -1   4       23.06       42.81     12.70 o 
  10  -1   4      150.37      181.24     23.51 o 
  11  -1   4        1.00        5.05      6.98 o 
 -11   0   4      256.50      238.24     27.19 o 
 -10   0   4       16.98        5.30      6.37 o 
  -9   0   4      526.71      513.70     37.15 o 
  -8   0   4      138.35      119.52     16.48 o 
  -7   0   4     1119.06     1066.24     54.16 o 
  -6   0   4      871.40      847.44     42.25 o 
  -5   0   4     3475.43     3618.55    100.73 o 
  -4   0   4     1980.04     2049.90     59.59 o 
  -3   0   4     3006.82     3106.69     66.53 o 
  -2   0   4     4151.35     4301.44     96.02 o 
  -1   0   4     2121.14     2157.63     70.17 o 
   0   0   4     1450.34     1397.49     34.70 o 
   1   0   4     1299.08     1322.71     33.95 o 
   2   0   4     1943.91     1977.48     31.96 o 
   3   0   4      693.82      762.73     16.12 o 
   4   0   4     1644.26     1750.64     36.86 o 
   5   0   4      410.08      410.00     16.65 o 
   6   0   4      654.33      645.73     30.70 o 
   7   0   4      524.20      484.73     21.01 o 
   8   0   4      487.09      473.39     34.81 o 
   9   0   4        0.66       -6.94      6.94 o 
  10   0   4      334.64      293.91     30.04 o 
 -11   1   4      246.86      281.37     30.15 o 
 -10   1   4       34.44       32.01     11.41 o 
  -9   1   4      330.09      361.86     31.50 o 
  -8   1   4       83.11       70.05     13.69 o 
  -7   1   4      609.16      563.71     23.24 o 
  -6   1   4      789.74      628.80    144.74 o 
  -5   1   4     1435.01     1389.37     39.87 o 
  -4   1   4      295.26      239.06     10.62 o 
  -3   1   4     2626.21     2541.88     54.74 o 
  -2   1   4     6952.34     6690.28    142.60 o 
  -1   1   4     1781.28     1787.01     60.18 o 
   0   1   4     5239.00     5060.09    145.88 o 
   1   1   4      879.49      832.19     17.69 o 
   2   1   4     7569.61     7728.53     87.35 o 
   3   1   4      524.24      524.65     10.47 o 
   4   1   4     3752.62     3942.47     69.58 o 
   5   1   4      345.70      338.08     11.43 o 
   6   1   4     2408.33     2363.29     49.60 o 
   7   1   4      294.56      254.71     15.24 o 
   8   1   4      472.73      481.20     34.72 o 
   9   1   4      159.72      151.14     20.34 o 
  10   1   4      270.55      290.11     30.01 o 
 -11   2   4      117.10      118.10     20.40 o 
 -10   2   4      302.27      315.90     31.39 o 
  -9   2   4      231.68      225.10     25.06 o 
  -8   2   4      522.12      486.83     22.61 o 
  -7   2   4      214.42      213.76     21.76 o 
  -6   2   4      958.39     1047.16     60.14 o 
  -5   2   4      134.33      124.82      8.01 o 
  -4   2   4     1805.97     1892.67     43.35 o 
  -3   2   4      257.68      334.56     21.08 o 
  -2   2   4     4763.56     4808.60    141.36 o 
  -1   2   4      815.62      883.28     35.81 o 
   0   2   4     1477.65     1397.18     49.49 o 
   1   2   4       33.70       45.33      3.02 o 
   2   2   4      811.86      815.66     15.65 o 
   3   2   4       14.77       17.44      2.23 o 
   4   2   4      467.34      524.86     11.61 o 
   5   2   4       34.31       37.76      4.24 o 
   6   2   4     1327.57     1366.65     34.61 o 
   7   2   4      113.51      112.47      9.03 o 
   8   2   4      381.72      370.14     21.24 o 
   9   2   4      145.95      150.23     28.62 o 
  10   2   4      233.80      241.96     19.09 o 
 -11   3   4       59.17       41.67     13.83 o 
 -10   3   4      294.96      321.06     32.09 o 
  -9   3   4       83.73       74.10     15.02 o 
  -8   3   4      401.34      423.02     33.33 o 
  -7   3   4      181.74      170.43     19.87 o 
  -6   3   4      594.40      601.95     36.09 o 
  -5   3   4      393.94      399.38     26.81 o 
  -4   3   4     3280.56     3302.37    108.01 o 
  -3   3   4      452.27      462.42     25.93 o 
  -2   3   4     1118.11     1057.23     29.89 o 
  -1   3   4       59.82       64.93      3.54 o 
   0   3   4     5143.26     5030.07    121.98 o 
   1   3   4     2553.46     2661.52     46.18 o 
   2   3   4     2152.46     2087.22     35.03 o 
   3   3   4     4882.49     4797.76     58.77 o 
   4   3   4     1026.15     1054.82     17.31 o 
   5   3   4      993.76      999.54     23.10 o 
   6   3   4      744.34      750.50     20.32 o 
   7   3   4      445.34      471.10     19.54 o 
   8   3   4       19.39       20.50      4.73 o 
   9   3   4      270.54      309.42     20.65 o 
 -11   4   4       32.39       49.47     15.02 o 
 -10   4   4      240.95      274.40     30.12 o 
  -9   4   4        0.05       -6.66      7.66 o 
  -8   4   4     1633.46     1685.20     76.73 o 
  -7   4   4      166.75      157.98     19.31 o 
  -6   4   4     1341.29     1467.32     64.34 o 
  -5   4   4      201.83      219.54     19.85 o 
  -4   4   4     2493.36     2521.66    166.58 o 
  -3   4   4      238.19      236.16     17.98 o 
  -2   4   4      850.55      803.35     35.54 o 
  -1   4   4      847.07      928.95     28.58 o 
   0   4   4     1376.13     1240.89     25.00 o 
   1   4   4      143.09      148.91      5.21 o 
   2   4   4      561.26      528.18     11.08 o 
   3   4   4       39.50       32.16      3.17 o 
   4   4   4     1749.29     1777.73     27.46 o 
   5   4   4      973.93      970.45     22.89 o 
   6   4   4      501.49      484.12     15.81 o 
   7   4   4      481.58      505.59     20.67 o 
   8   4   4      116.17      148.29     11.51 o 
   9   4   4      450.70      426.14     37.34 o 
 -11   5   4        7.27        1.12      9.37 o 
 -10   5   4      432.54      464.35     39.93 o 
  -9   5   4       58.65       27.32     11.33 o 
  -8   5   4      478.86      539.39     39.46 o 
  -7   5   4        9.80        6.26      7.35 o 
  -6   5   4      916.08     1007.25     51.42 o 
  -5   5   4      322.82      319.90     24.73 o 
  -4   5   4     1962.22     2126.95     47.68 o 
  -3   5   4     1045.76     1051.24     26.95 o 
  -2   5   4     1419.65     1347.27     51.41 o 
  -1   5   4     2657.19     2678.82     80.87 o 
   0   5   4     1662.97     1553.68     30.95 o 
   1   5   4     2107.43     2088.97     31.67 o 
   2   5   4       11.15        8.78      1.73 o 
   3   5   4     1629.48     1603.68     42.40 o 
   4   5   4      274.34      258.75      8.17 o 
   5   5   4     1193.15     1189.86     31.49 o 
   6   5   4       62.19       49.70      7.28 o 
   7   5   4      389.50      367.85     24.25 o 
   8   5   4        0.47       -2.77     11.12 o 
 -11   6   4       69.48       84.28     18.78 o 
 -10   6   4      168.14      176.07     24.92 o 
  -9   6   4       70.38       51.08     13.51 o 
  -8   6   4      104.51      129.53     18.93 o 
  -7   6   4      582.22      524.55     37.60 o 
  -6   6   4       82.06       94.44     14.95 o 
  -5   6   4     1573.71     1627.45     67.70 o 
  -4   6   4        7.31        9.15      2.14 o 
  -3   6   4      546.62      586.61     16.34 o 
  -2   6   4      304.24      275.86     18.95 o 
  -1   6   4      758.00      761.18     17.67 o 
   0   6   4      415.25      375.43      9.26 o 
   1   6   4     1163.21     1179.85     19.37 o 
   2   6   4       97.19       90.83      5.10 o 
   3   6   4     1032.18     1034.27     24.53 o 
   4   6   4       29.76       25.56      3.33 o 
   5   6   4      569.80      622.40     20.98 o 
   6   6   4        0.04       -3.16      3.46 o 
   7   6   4      672.12      718.89     36.29 o 
   8   6   4       92.74       89.73     12.87 o 
 -10   7   4       80.98       75.95     17.74 o 
  -9   7   4       78.78       85.10     17.87 o 
  -8   7   4      101.80      108.36     18.08 o 
  -7   7   4      635.05      648.17     42.93 o 
  -6   7   4       97.63      117.14     16.85 o 
  -5   7   4      581.33      609.09     21.53 o 
  -4   7   4      200.73      195.14     21.57 o 
  -3   7   4     1144.97     1223.56     33.03 o 
  -2   7   4       17.84       12.79      3.70 o 
  -1   7   4     1941.21     1915.43     34.55 o 
   0   7   4      480.04      448.65     11.24 o 
   1   7   4      766.36      749.28     15.13 o 
   2   7   4      140.41      135.63      5.91 o 
   3   7   4      801.15      775.97     25.78 o 
   4   7   4      217.88      217.82     26.34 o 
   5   7   4       81.20       91.76     18.09 o 
   6   7   4      181.34      177.26     25.85 o 
   7   7   4       49.66       31.67      8.38 o 
 -10   8   4        7.10        8.35      9.64 o 
  -9   8   4      112.20      104.89     19.05 o 
  -8   8   4        7.01       17.10      9.53 o 
  -7   8   4      183.24      179.64     22.13 o 
  -6   8   4        0.39       -4.01      4.01 o 
  -5   8   4      544.97      570.16     21.72 o 
  -4   8   4       51.71       45.49      5.81 o 
  -3   8   4      595.52      604.41     18.00 o 
  -2   8   4        8.80        9.45      3.04 o 
  -1   8   4      678.99      681.30     16.95 o 
   0   8   4       11.53        4.62      2.22 o 
   1   8   4     1332.66     1369.31     45.05 o 
   2   8   4       37.37       57.60     11.19 o 
   3   8   4      684.23      748.77     37.14 o 
   4   8   4      102.46      132.43     21.68 o 
   5   8   4      351.73      381.57     38.33 o 
   6   8   4      110.87      102.63     21.83 o 
  -9   9   4      124.08      101.69     19.57 o 
  -8   9   4        4.58       15.48     10.26 o 
  -7   9   4      272.95      281.26     28.03 o 
  -6   9   4       40.59       35.52      7.94 o 
  -5   9   4      341.11      354.17     16.28 o 
  -4   9   4      217.53      193.90     10.71 o 
  -3   9   4      504.74      526.98     18.46 o 
  -2   9   4      291.14      303.86     17.71 o 
  -1   9   4      133.08      139.59      8.32 o 
   0   9   4      638.88      595.05     43.95 o 
   1   9   4      314.38      328.38     30.79 o 
   2   9   4      313.35      338.19     23.44 o 
   3   9   4       12.29       10.51      9.24 o 
   4   9   4      208.07      229.08     28.88 o 
   5   9   4       30.52       58.09     16.24 o 
  -8  10   4       66.04       51.69     13.77 o 
  -7  10   4       74.84       61.20     12.81 o 
  -6  10   4       80.29       73.00      9.78 o 
  -5  10   4       77.73       68.33      9.16 o 
  -4  10   4      257.33      258.06     13.05 o 
  -3  10   4      229.00      251.78     12.68 o 
  -2  10   4      228.91      233.78     28.72 o 
  -1  10   4       34.29       33.35      6.25 o 
   0  10   4      492.41      549.32     42.06 o 
   1  10   4      198.37      219.89     19.03 o 
   2  10   4      267.21      303.99     23.24 o 
   3  10   4       61.91       61.26     15.63 o 
  -7  11   4       41.84       45.31      8.51 o 
  -6  11   4       93.87       70.52     10.22 o 
  -5  11   4       56.75       58.65      8.70 o 
  -4  11   4      210.50      206.88     25.17 o 
  -3  11   4       28.96       20.92      6.24 o 
  -2  11   4       86.60       95.50     18.02 o 
  -1  11   4        0.28       -3.43      5.96 o 
   0  11   4      199.34      230.77     27.45 o 
   1  11   4       29.66       22.38      7.21 o 
  -4  12   4      101.22       74.43     15.32 o 
  -3  12   4        0.01        6.27      6.28 o 
  -2  12   4      160.97      162.48     23.66 o 
  -1 -11   5       22.69        6.40      8.38 o 
   0 -11   5       82.94       74.37     16.89 o 
   1 -11   5       54.32       58.18     14.68 o 
   2 -11   5      102.99      128.74     20.76 o 
   3 -11   5       41.89       42.49     12.74 o 
   4 -11   5        7.02        0.49      1.91 o 
   5 -11   5       42.60       42.96     11.76 o 
  -3 -10   5       91.77       89.64     12.17 o 
  -2 -10   5       50.01       38.19     15.03 o 
  -1 -10   5      301.83      300.17     29.08 o 
   0 -10   5        0.09       -1.15      5.86 o 
   1 -10   5      361.79      339.76     19.54 o 
   2 -10   5        7.05        7.12      5.69 o 
   3 -10   5      160.33      162.67     14.08 o 
   4 -10   5        2.50        4.38      2.92 o 
   5 -10   5      242.25      241.12     25.49 o 
   6 -10   5       65.05       72.14     15.14 o 
   7 -10   5       80.72       85.42     16.68 o 
  -5  -9   5      221.00      268.30     33.65 o 
  -4  -9   5        6.76        2.49      4.17 o 
  -3  -9   5      261.87      255.48     19.17 o 
  -2  -9   5        0.27        0.04      7.28 o 
  -1  -9   5      174.89      163.06     13.79 o 
   0  -9   5        9.38        5.88      3.61 o 
   1  -9   5      332.94      354.60     17.21 o 
   2  -9   5        0.14        2.23      2.15 o 
   3  -9   5      169.35      188.22     11.84 o 
   4  -9   5       82.35       61.28     12.33 o 
   5  -9   5      292.84      283.65     27.32 o 
   6  -9   5       16.95       12.85      7.61 o 
   7  -9   5      101.17       79.86     16.05 o 
   8  -9   5       62.61       33.18     11.79 o 
  -6  -8   5        0.81       -5.22      6.76 o 
  -5  -8   5      329.15      318.88     34.92 o 
  -4  -8   5        1.86       -6.84      6.84 o 
  -3  -8   5      443.27      461.69     20.90 o 
  -2  -8   5        0.92       -2.76      2.76 o 
  -1  -8   5      399.97      419.17     45.61 o 
   0  -8   5      163.78      161.30      9.59 o 
   1  -8   5      598.86      603.85     15.54 o 
   2  -8   5      314.00      292.71     13.26 o 
   3  -8   5      243.64      275.71     24.22 o 
   4  -8   5      336.18      371.18     29.27 o 
   5  -8   5      138.76      137.77     18.76 o 
   6  -8   5      141.65      160.57     20.83 o 
   7  -8   5       44.32       29.49     11.75 o 
   8  -8   5      192.07      181.99     25.38 o 
   9  -8   5        1.34        5.39      7.96 o 
  -7  -7   5      175.16      177.45     28.36 o 
  -6  -7   5       46.04       29.70     11.91 o 
  -5  -7   5      121.12      117.79     20.51 o 
  -4  -7   5        9.56        4.01      2.43 o 
  -3  -7   5      461.75      446.93     15.01 o 
  -2  -7   5      169.31      153.52      9.96 o 
  -1  -7   5      560.85      560.07     30.32 o 
   0  -7   5      278.51      264.49     13.86 o 
   1  -7   5      326.29      349.16     10.92 o 
   2  -7   5       29.94       29.75      2.70 o 
   3  -7   5      812.65      825.51     24.91 o 
   4  -7   5       57.94       51.13     11.05 o 
   5  -7   5       87.20      108.08     16.29 o 
   6  -7   5      479.71      493.36     36.88 o 
   7  -7   5       56.83       67.55     15.12 o 
   8  -7   5      225.32      262.32     29.74 o 
   9  -7   5       13.06       11.76      9.98 o 
  -8  -6   5       14.37       -5.34      8.83 o 
  -7  -6   5      182.09      208.69     29.04 o 
  -6  -6   5       65.08       85.31     18.19 o 
  -5  -6   5      390.60      372.84     34.76 o 
  -4  -6   5      413.65      379.88     21.83 o 
  -3  -6   5      269.62      246.14     12.32 o 
  -2  -6   5      921.21      936.35     32.21 o 
  -1  -6   5      401.72      365.26     11.93 o 
   0  -6   5      819.35      781.86     15.74 o 
   1  -6   5       26.39       27.67      2.36 o 
   2  -6   5     2645.11     2609.60     34.69 o 
   3  -6   5       26.85       26.35      2.88 o 
   4  -6   5      764.79      766.47     42.05 o 
   5  -6   5       94.00      104.17     14.87 o 
   6  -6   5      767.42      763.66     29.74 o 
   7  -6   5       21.79       11.72      6.99 o 
   8  -6   5      239.46      241.86     27.55 o 
   9  -6   5        6.02       15.34      8.94 o 
  10  -6   5       94.60      108.05     21.86 o 
  -9  -5   5       75.70       65.76     17.35 o 
  -8  -5   5      166.82      177.77     27.03 o 
  -7  -5   5       68.20       79.46      9.82 o 
  -6  -5   5      671.88      672.93     20.16 o 
  -5  -5   5       42.32       44.21      4.65 o 
  -4  -5   5      775.09      739.28     25.82 o 
  -3  -5   5      167.30      164.75      8.34 o 
  -2  -5   5      897.86      891.36     30.35 o 
  -1  -5   5      177.58      190.14      9.91 o 
   0  -5   5     1104.94     1157.38     20.56 o 
   1  -5   5        9.00        9.31      1.43 o 
   2  -5   5     3170.66     3076.38     43.74 o 
   3  -5   5       50.77       42.52     10.30 o 
   4  -5   5     1708.39     1789.21     43.16 o 
   5  -5   5        1.04        4.49      3.23 o 
   6  -5   5     1513.90     1504.65     43.00 o 
   7  -5   5      100.39       84.47      8.74 o 
   8  -5   5      484.95      510.96     40.43 o 
   9  -5   5      158.04      142.80     22.43 o 
  10  -5   5      117.42      131.66     23.22 o 
  -9  -4   5       76.56       63.58      9.88 o 
  -8  -4   5      320.93      312.17     25.97 o 
  -7  -4   5      111.74      128.92     14.49 o 
  -6  -4   5      195.72      197.56     14.73 o 
  -5  -4   5       10.16        8.37      2.93 o 
  -4  -4   5     1096.11     1066.33     21.78 o 
  -3  -4   5        0.35        0.73      1.50 o 
  -2  -4   5     1754.52     1656.05     43.48 o 
  -1  -4   5      642.63      666.83     19.33 o 
   0  -4   5     2397.14     2375.09     45.28 o 
   1  -4   5      561.27      570.92     25.39 o 
   2  -4   5     1278.98     1252.74     38.19 o 
   3  -4   5      243.88      219.07     13.22 o 
   4  -4   5      409.09      453.50     15.44 o 
   5  -4   5      535.45      571.53     20.38 o 
   6  -4   5      228.64      219.83     13.37 o 
   7  -4   5      191.51      167.02     12.54 o 
   8  -4   5      279.19      262.37     27.89 o 
   9  -4   5       56.90       33.58     11.72 o 
  10  -4   5      236.65      234.16     29.42 o 
 -10  -3   5      129.36      151.30     19.84 o 
  -9  -3   5        3.61        0.36      5.49 o 
  -8  -3   5      305.06      290.24     25.01 o 
  -7  -3   5      123.83      125.33     15.42 o 
  -6  -3   5      264.57      293.32     22.56 o 
  -5  -3   5      145.37      152.90     14.26 o 
  -4  -3   5     1264.64     1262.83     21.76 o 
  -3  -3   5      174.99      168.40      6.02 o 
  -2  -3   5      537.32      486.18     11.44 o 
  -1  -3   5       24.44       21.97      2.23 o 
   0  -3   5     3843.23     3829.14     66.85 o 
   1  -3   5      745.36      728.58     18.59 o 
   2  -3   5     2841.18     2750.15    118.29 o 
   3  -3   5     1083.22     1066.28     46.59 o 
   4  -3   5     1590.99     1687.31     41.47 o 
   5  -3   5     1326.70     1310.24     36.70 o 
   6  -3   5      653.33      691.57     28.80 o 
   7  -3   5      674.24      633.04     26.95 o 
   8  -3   5       71.00       63.19     13.80 o 
   9  -3   5      379.64      421.69     36.92 o 
  10  -3   5       15.16       21.20     10.94 o 
 -10  -2   5      155.55      183.11     22.57 o 
  -9  -2   5       15.21        9.14      7.09 o 
  -8  -2   5      715.72      700.11     41.78 o 
  -7  -2   5       17.99        5.23      5.69 o 
  -6  -2   5     1237.53     1249.38     54.85 o 
  -5  -2   5      358.34      364.05     14.12 o 
  -4  -2   5     1927.24     1940.95     35.47 o 
  -3  -2   5      739.19      674.98     20.49 o 
  -2  -2   5      629.07      652.75     16.41 o 
  -1  -2   5     1970.73     1976.00     32.54 o 
   0  -2   5       17.10       13.58      2.05 o 
   1  -2   5     3108.19     3327.10     73.96 o 
   2  -2   5      373.11      377.67     14.47 o 
   3  -2   5     2909.57     2862.77    219.37 o 
   4  -2   5      482.87      530.77     31.72 o 
   5  -2   5     1544.78     1496.96     41.09 o 
   6  -2   5      173.52      167.48     17.59 o 
   7  -2   5      638.39      594.83     25.82 o 
   8  -2   5      197.41      201.49     23.56 o 
   9  -2   5      455.07      417.70     36.16 o 
  10  -2   5       13.21       24.29     10.31 o 
 -10  -1   5      136.08      128.08     19.05 o 
  -9  -1   5      152.71      142.12     19.15 o 
  -8  -1   5      307.82      300.92     26.81 o 
  -7  -1   5      357.01      343.44     27.12 o 
  -6  -1   5      975.87      904.35     68.75 o 
  -5  -1   5     1006.32      986.06     26.67 o 
  -4  -1   5     1058.35     1116.10     29.00 o 
  -3  -1   5     1622.78     1725.86     45.75 o 
  -2  -1   5     2974.76     2981.91     46.76 o 
  -1  -1   5     4077.40     4193.42    159.23 o 
   0  -1   5      856.54      830.46     18.89 o 
   1  -1   5     3699.54     3849.71     83.60 o 
   2  -1   5      332.41      278.86      9.57 o 
   3  -1   5     5908.58     6112.39     97.76 o 
   4  -1   5      106.27      126.76      7.62 o 
   5  -1   5     2591.97     2588.41     93.36 o 
   6  -1   5      129.25      148.67     11.45 o 
   7  -1   5     1715.69     1742.07     76.09 o 
   8  -1   5       10.98        8.54      8.92 o 
   9  -1   5      275.56      334.45     31.65 o 
  10  -1   5       80.22       66.54     15.00 o 
 -11   0   5      116.01      118.17     20.38 o 
 -10   0   5      125.07      116.67     18.80 o 
  -9   0   5      185.03      150.18     19.95 o 
  -8   0   5      122.48      114.54     17.21 o 
  -7   0   5      667.93      612.06     33.40 o 
  -6   0   5      238.53      231.48     21.00 o 
  -5   0   5     1492.90     1395.84     39.02 o 
  -4   0   5       72.69       58.38      5.45 o 
  -3   0   5     3290.94     3298.89     84.09 o 
  -2   0   5       39.82       32.74      3.83 o 
  -1   0   5     2697.99     2736.99     88.77 o 
   0   0   5       22.67       22.81      7.44 o 
   1   0   5      400.21      400.05     22.81 o 
   2   0   5        0.78        1.03      1.52 o 
   3   0   5     1648.02     1653.13     23.24 o 
   4   0   5        1.62        1.57      1.53 o 
   5   0   5      310.75      294.28     23.18 o 
   6   0   5      569.45      552.26     35.02 o 
   7   0   5      950.43      984.49     52.10 o 
   8   0   5      159.31      157.63     20.69 o 
   9   0   5      229.06      227.38     25.72 o 
  10   0   5       69.68       43.64     12.47 o 
 -11   1   5      101.10      121.76     20.98 o 
 -10   1   5       23.33       20.12      9.98 o 
  -9   1   5      294.88      338.97     30.89 o 
  -8   1   5       12.18       11.23      7.16 o 
  -7   1   5      701.27      652.56     31.43 o 
  -6   1   5       88.09       99.16      8.28 o 
  -5   1   5     1435.21     1315.22     89.48 o 
  -4   1   5        7.18        1.68      1.66 o 
  -3   1   5     6810.50     6689.58    195.34 o 
  -2   1   5      499.17      498.28     24.62 o 
  -1   1   5     5381.95     5310.38    156.38 o 
   0   1   5       56.66       45.56      7.17 o 
   1   1   5     5333.31     5173.78     88.44 o 
   2   1   5      518.42      544.73     12.39 o 
   3   1   5     2586.73     2597.95     34.29 o 
   4   1   5      533.26      551.10     14.08 o 
   5   1   5      290.41      305.56     12.59 o 
   6   1   5      516.71      519.80     18.70 o 
   7   1   5      401.06      412.32     17.43 o 
   8   1   5      475.69      515.65     25.17 o 
   9   1   5       22.18       13.53      4.85 o 
  10   1   5      208.97      213.79     25.97 o 
 -11   2   5      169.61      191.65     26.46 o 
 -10   2   5        1.00       -0.07      7.21 o 
  -9   2   5      449.13      441.04     35.67 o 
  -8   2   5        2.89       -1.52      9.35 o 
  -7   2   5     1518.17     1572.96     69.38 o 
  -6   2   5       74.27       82.50      7.08 o 
  -5   2   5     1043.74     1040.19     28.89 o 
  -4   2   5       94.72      100.92     12.35 o 
  -3   2   5     3899.94     3946.16    124.28 o 
  -2   2   5       74.61      132.68     12.96 o 
  -1   2   5     3025.16     3110.47     98.81 o 
   0   2   5     1042.70     1042.66     30.43 o 
   1   2   5     1874.85     1882.10     28.71 o 
   2   2   5      780.72      806.99     21.09 o 
   3   2   5     1011.08     1075.94     19.66 o 
   4   2   5      235.95      245.16      8.33 o 
   5   2   5     1717.25     1790.62     39.98 o 
   6   2   5      514.66      514.15     18.96 o 
   7   2   5      132.40      152.90     13.09 o 
   8   2   5      299.63      301.34     33.14 o 
   9   2   5       44.04       49.87      8.34 o 
 -11   3   5      157.12      176.17     25.35 o 
 -10   3   5        0.29        0.07      8.15 o 
  -9   3   5      479.74      436.26     36.36 o 
  -8   3   5      360.86      334.42     29.86 o 
  -7   3   5      917.32      861.84     45.57 o 
  -6   3   5      140.15      128.18     11.78 o 
  -5   3   5     1341.71     1305.35     68.70 o 
  -4   3   5     1646.16     1576.91     62.94 o 
  -3   3   5     3022.83     2976.10     99.09 o 
  -2   3   5     1926.03     1899.21     67.92 o 
  -1   3   5      920.80      909.59     41.28 o 
   0   3   5     3886.91     4026.19     71.09 o 
   1   3   5     1570.98     1535.17     25.23 o 
   2   3   5     2214.93     2134.69     37.07 o 
   3   3   5      496.57      506.29     14.65 o 
   4   3   5     1374.70     1383.96     25.29 o 
   5   3   5       61.79       58.56      5.15 o 
   6   3   5      676.70      668.92     22.72 o 
   7   3   5       24.16       14.32      3.91 o 
   8   3   5      336.01      345.83     17.70 o 
   9   3   5        0.01        8.74      4.16 o 
 -11   4   5      103.53      126.66     21.39 o 
 -10   4   5      140.88      126.87     20.75 o 
  -9   4   5      191.27      195.37     24.20 o 
  -8   4   5      189.39      186.68     22.70 o 
  -7   4   5      382.38      336.36     28.73 o 
  -6   4   5      143.59      159.12     12.76 o 
  -5   4   5      240.40      240.60     21.48 o 
  -4   4   5     1332.59     1466.83     60.38 o 
  -3   4   5      120.82      113.91      9.09 o 
  -2   4   5     1249.61     1211.45     49.59 o 
  -1   4   5      953.87      857.22     29.51 o 
   0   4   5     1813.17     1774.60     44.36 o 
   1   4   5      288.52      266.44      7.61 o 
   2   4   5     1588.81     1619.97     30.14 o 
   3   4   5       11.14       10.07      2.09 o 
   4   4   5      852.56      876.74     25.43 o 
   5   4   5       10.90       10.27      2.80 o 
   6   4   5      631.01      638.27     23.07 o 
   7   4   5        0.71        1.78      2.78 o 
   8   4   5      727.02      769.24     28.02 o 
 -11   5   5       61.34       66.76     16.77 o 
 -10   5   5       44.30       64.56     15.39 o 
  -9   5   5      264.60      249.60     27.83 o 
  -8   5   5      314.88      287.80     28.73 o 
  -7   5   5       72.43       56.42     12.66 o 
  -6   5   5     1461.65     1459.00     65.98 o 
  -5   5   5        0.53        6.05      7.26 o 
  -4   5   5      719.47      758.94     39.75 o 
  -3   5   5       10.00       12.83      3.47 o 
  -2   5   5     2036.29     2012.07     53.54 o 
  -1   5   5       19.29       17.33      2.55 o 
   0   5   5     1688.53     1626.22     30.16 o 
   1   5   5      961.98      977.03     18.89 o 
   2   5   5     1089.34     1065.80     20.48 o 
   3   5   5      114.42      111.65      6.64 o 
   4   5   5     1351.69     1277.75     39.58 o 
   5   5   5      115.86      118.91      8.91 o 
   6   5   5      171.59      189.33     11.73 o 
   7   5   5      136.25      136.84     14.27 o 
   8   5   5       64.45       71.16     25.55 o 
 -11   6   5       38.61       39.99     12.49 o 
 -10   6   5      167.37      152.73     22.64 o 
  -9   6   5       21.07       23.97     10.76 o 
  -8   6   5      260.18      276.29     28.26 o 
  -7   6   5       92.51       60.87     13.66 o 
  -6   6   5      889.81      949.68     51.19 o 
  -5   6   5      433.08      440.11     29.56 o 
  -4   6   5      774.21      835.12     43.03 o 
  -3   6   5        0.89        3.22      2.68 o 
  -2   6   5     1062.58     1061.48     92.12 o 
  -1   6   5        0.53        5.31      2.14 o 
   0   6   5      656.26      604.47     12.99 o 
   1   6   5       24.34       30.54      2.81 o 
   2   6   5     1348.09     1355.66     47.99 o 
   3   6   5      304.44      320.40     11.34 o 
   4   6   5      648.35      638.88     21.50 o 
   5   6   5      183.92      224.65     14.34 o 
   6   6   5      165.74      173.15     25.10 o 
   7   6   5      260.46      267.21     21.19 o 
 -10   7   5      190.76      198.42     26.59 o 
  -9   7   5        8.89        3.60      6.98 o 
  -8   7   5      326.85      331.97     31.59 o 
  -7   7   5        0.04        6.53      6.81 o 
  -6   7   5      460.40      472.92     19.71 o 
  -5   7   5      164.03      155.57      8.28 o 
  -4   7   5      288.83      303.32     24.13 o 
  -3   7   5      572.02      638.73     34.85 o 
  -2   7   5      796.18      809.86     29.36 o 
  -1   7   5      329.81      318.79     13.66 o 
   0   7   5      473.44      451.07     12.01 o 
   1   7   5      352.15      351.32     10.21 o 
   2   7   5      246.66      254.11     12.07 o 
   3   7   5      624.84      636.58     20.75 o 
   4   7   5       22.44       21.13      9.44 o 
   5   7   5      223.36      236.60     28.40 o 
   6   7   5       45.43       62.96     17.87 o 
 -10   8   5       68.17       58.47     17.01 o 
  -9   8   5        3.11        5.94      6.01 o 
  -8   8   5      273.85      309.59     31.02 o 
  -7   8   5       64.94       75.19     15.26 o 
  -6   8   5      304.63      276.98     26.44 o 
  -5   8   5      111.84      119.60      8.03 o 
  -4   8   5      305.71      318.65     25.16 o 
  -3   8   5      329.65      336.32     18.76 o 
  -2   8   5      428.93      412.57     18.12 o 
  -1   8   5      394.02      379.73     15.21 o 
   0   8   5       74.15       73.85      6.20 o 
   1   8   5      654.80      634.03     23.06 o 
   2   8   5      136.40      138.00     14.67 o 
   3   8   5      539.80      596.35     31.56 o 
   4   8   5       24.81       26.42     11.34 o 
   5   8   5      558.34      565.34     47.01 o 
  -9   9   5      113.42       79.66     16.73 o 
  -8   9   5       47.55       64.34     15.33 o 
  -7   9   5      102.01       75.62     14.89 o 
  -6   9   5      143.24      121.60     17.70 o 
  -5   9   5      127.68      144.84     18.26 o 
  -4   9   5       30.78       34.85      6.54 o 
  -3   9   5      400.25      425.47     21.82 o 
  -2   9   5        3.11       -1.20      2.65 o 
  -1   9   5      174.52      170.73     10.98 o 
   0   9   5        5.65        8.11      4.61 o 
   1   9   5      433.34      481.82     38.90 o 
   2   9   5        6.25        6.66      4.76 o 
   3   9   5      183.64      212.11     19.13 o 
   4   9   5        1.74        7.83      7.93 o 
  -8  10   5       36.64       37.30     11.29 o 
  -7  10   5      111.32      106.22     18.29 o 
  -6  10   5       57.05       59.75     11.80 o 
  -5  10   5      185.13      188.37     15.71 o 
  -4  10   5       90.75      104.40     11.28 o 
  -3  10   5      329.47      324.54     15.68 o 
  -2  10   5       30.49       39.23      7.44 o 
  -1  10   5      286.59      282.49     33.53 o 
   0  10   5        3.72       13.53      8.50 o 
   1  10   5      158.66      179.85     17.68 o 
   2  10   5       32.78       17.13     12.98 o 
   3  10   5      232.27      295.21     34.57 o 
  -6  11   5        6.91       10.10      5.36 o 
  -5  11   5      194.54      166.76     24.08 o 
  -4  11   5       14.33       13.67      8.67 o 
  -3  11   5      106.28      101.63     11.38 o 
  -2  11   5       42.25       37.78     13.49 o 
  -1  11   5      284.25      318.80     32.79 o 
   0  11   5        3.87        5.69      8.39 o 
   0 -11   6       84.85       98.44     19.05 o 
   1 -11   6        5.02       -2.27      7.55 o 
   2 -11   6       86.19       54.05     14.18 o 
   3 -11   6       16.22        4.61      6.40 o 
   4 -11   6      121.08      112.44     20.25 o 
  -3 -10   6       13.21       41.16     11.81 o 
  -2 -10   6      163.81      115.17     19.92 o 
  -1 -10   6       24.78       19.35     10.32 o 
   0 -10   6      235.19      248.78     28.49 o 
   1 -10   6       31.60       32.71     12.04 o 
   2 -10   6      206.32      185.47     15.17 o 
   3 -10   6      101.97      116.71     12.61 o 
   4 -10   6      125.84      151.16     19.56 o 
   5 -10   6       51.27       52.21     11.97 o 
   6 -10   6       90.85       92.35     17.09 o 
  -4  -9   6       59.51       55.25     14.83 o 
  -3  -9   6        1.96       -7.10      7.10 o 
  -2  -9   6      244.30      304.99     19.90 o 
  -1  -9   6       45.60       57.03      8.51 o 
   0  -9   6      266.81      308.45     16.90 o 
   1  -9   6       85.01       88.98      9.90 o 
   2  -9   6       99.71      128.35     23.04 o 
   3  -9   6       55.77       40.95     10.73 o 
   4  -9   6      217.93      202.74     22.62 o 
   5  -9   6      138.50      143.00     20.02 o 
   6  -9   6       38.53       50.02     12.63 o 
   7  -9   6      115.88      115.57     18.93 o 
  -6  -8   6      125.20      145.42     25.38 o 
  -5  -8   6       30.28       14.72      9.90 o 
  -4  -8   6      126.37      126.87     14.83 o 
  -3  -8   6      304.01      303.49     21.73 o 
  -2  -8   6       36.84       39.54      6.38 o 
  -1  -8   6      593.45      577.93     19.70 o 
   0  -8   6       86.99       81.69      9.14 o 
   1  -8   6      337.59      334.00     13.44 o 
   2  -8   6       40.27       41.48     13.39 o 
   3  -8   6      590.53      572.84     36.76 o 
   4  -8   6       39.30       30.91      9.76 o 
   5  -8   6      139.26      142.62     19.43 o 
   6  -8   6        0.34        5.22      7.01 o 
   7  -8   6      241.70      239.32     27.77 o 
   8  -8   6        6.04       -4.57      7.21 o 
  -7  -7   6      121.51      177.71     27.44 o 
  -6  -7   6      133.32      150.65     23.56 o 
  -5  -7   6      133.57      170.62     26.40 o 
  -4  -7   6      124.88      144.25     13.71 o 
  -3  -7   6      125.92      116.89      9.12 o 
  -2  -7   6      129.83      131.66      7.76 o 
  -1  -7   6      501.58      498.73     17.72 o 
   0  -7   6      159.87      152.19      8.01 o 
   1  -7   6      457.76      486.62     18.95 o 
   2  -7   6      108.04       91.85      6.52 o 
   3  -7   6     1317.45     1285.25     59.36 o 
   4  -7   6       66.16       55.25     11.77 o 
   5  -7   6      525.40      539.44     38.03 o 
   6  -7   6       48.95       33.68     11.14 o 
   7  -7   6      462.28      466.76     38.89 o 
   8  -7   6       27.90       16.69     10.45 o 
   9  -7   6       93.18       76.77     17.49 o 
  -7  -6   6      392.91      443.92     42.50 o 
  -6  -6   6        0.97       -5.05      5.05 o 
  -5  -6   6      497.87      526.27     21.16 o 
  -4  -6   6       13.21        7.63      3.37 o 
  -3  -6   6      523.43      465.38     23.12 o 
  -2  -6   6        0.02       -1.65      3.22 o 
  -1  -6   6      680.10      623.44     26.85 o 
   0  -6   6       32.64       27.35      2.88 o 
   1  -6   6      234.19      232.79     10.32 o 
   2  -6   6      134.79      119.89      6.78 o 
   3  -6   6      474.21      442.37     20.59 o 
   4  -6   6       33.62       35.86      6.18 o 
   5  -6   6      562.58      535.07     16.55 o 
   6  -6   6      138.61      127.40     19.08 o 
   7  -6   6      157.95      130.08     19.85 o 
   8  -6   6      151.73      136.74     21.42 o 
   9  -6   6      107.07       99.01     19.34 o 
  -8  -5   6        1.58       -4.18      8.36 o 
  -7  -5   6      179.55      177.52     17.55 o 
  -6  -5   6      121.50       95.98     15.40 o 
  -5  -5   6      405.64      437.78     16.68 o 
  -4  -5   6       12.43       10.99      2.56 o 
  -3  -5   6     1009.09      989.81     36.07 o 
  -2  -5   6       12.67       17.64      3.18 o 
  -1  -5   6     1002.49      997.17     23.14 o 
   0  -5   6        0.70        1.40      1.58 o 
   1  -5   6     1948.34     1897.37     40.09 o 
   2  -5   6      145.19      149.81      6.58 o 
   3  -5   6       95.56       92.46      8.59 o 
   4  -5   6      586.53      581.28     23.31 o 
   5  -5   6       35.14       38.31      3.81 o 
   6  -5   6      394.24      440.99     34.69 o 
   7  -5   6       27.05       11.02      6.85 o 
   8  -5   6      469.20      508.76     41.50 o 
   9  -5   6       70.22      115.42     20.76 o 
  10  -5   6      189.50      164.02     25.32 o 
  -9  -4   6      200.82      215.12     35.09 o 
  -8  -4   6       13.44       11.04     11.06 o 
  -7  -4   6      484.79      504.18     51.67 o 
  -6  -4   6      141.43      139.21     12.68 o 
  -5  -4   6      288.24      280.52     27.35 o 
  -4  -4   6      696.46      644.87     18.66 o 
  -3  -4   6      504.03      496.66     20.13 o 
  -2  -4   6      473.99      450.88     10.71 o 
  -1  -4   6      475.99      488.77     14.43 o 
   0  -4   6      682.10      654.37     18.97 o 
   1  -4   6      787.20      787.50     27.59 o 
   2  -4   6      350.36      351.82     12.92 o 
   3  -4   6      291.59      275.84     13.76 o 
   4  -4   6     1198.06     1218.24     56.89 o 
   5  -4   6      321.72      283.18     25.46 o 
   6  -4   6      585.02      612.74     22.97 o 
   7  -4   6       22.10       31.72     11.41 o 
   8  -4   6      299.12      315.87     31.55 o 
   9  -4   6        0.15       -6.88      6.88 o 
  10  -4   6      298.51      366.48     37.54 o 
  -9  -3   6       88.30       88.62     15.20 o 
  -8  -3   6       62.83       63.27     12.63 o 
  -7  -3   6      452.88      417.41     30.06 o 
  -6  -3   6      237.62      222.39     20.68 o 
  -5  -3   6     1385.19     1392.52     58.60 o 
  -4  -3   6      630.54      627.72     15.78 o 
  -3  -3   6     1130.66     1095.62     23.99 o 
  -2  -3   6     1067.62     1087.84     21.18 o 
  -1  -3   6      705.17      722.73     21.24 o 
   0  -3   6     3219.51     3279.68     59.38 o 
   1  -3   6      116.58       97.68      8.18 o 
   2  -3   6     2537.89     2457.00     44.31 o 
   3  -3   6       63.56       50.11      2.96 o 
   4  -3   6     2237.84     2331.17     87.86 o 
   5  -3   6       17.30       14.15      7.27 o 
   6  -3   6      731.18      755.73     31.85 o 
   7  -3   6       48.24       40.95      6.36 o 
   8  -3   6      354.89      405.68     35.89 o 
   9  -3   6       67.37       85.29     18.44 o 
  10  -3   6      261.28      261.11     30.94 o 
 -10  -2   6      120.90      128.24     18.94 o 
  -9  -2   6       81.20       90.48     15.98 o 
  -8  -2   6      148.40      138.05     18.33 o 
  -7  -2   6       18.96       15.36      7.99 o 
  -6  -2   6      575.01      569.81     34.90 o 
  -5  -2   6       80.17       90.15     13.08 o 
  -4  -2   6      582.91      618.17     16.80 o 
  -3  -2   6       73.70       76.02      5.22 o 
  -2  -2   6     1365.43     1332.66     26.20 o 
  -1  -2   6        0.61        2.82      1.57 o 
   0  -2   6     1625.11     1644.09     27.65 o 
   1  -2   6       78.39       96.49     11.09 o 
   2  -2   6     1306.03     1305.99     38.32 o 
   3  -2   6        5.47        5.51      1.37 o 
   4  -2   6     1832.16     1826.29     73.04 o 
   5  -2   6        7.61       12.39      7.20 o 
   6  -2   6      748.11      697.18     42.89 o 
   7  -2   6       97.35       89.01     15.49 o 
   8  -2   6      490.72      449.28     36.97 o 
   9  -2   6       44.30       26.58      9.90 o 
  10  -2   6       69.72       69.54     16.42 o 
 -10  -1   6      111.98      133.28     20.28 o 
  -9  -1   6      156.23      151.58     20.85 o 
  -8  -1   6       86.34       85.23     15.05 o 
  -7  -1   6       44.26       42.21     10.24 o 
  -6  -1   6      797.34      743.29     38.68 o 
  -5  -1   6      161.23      151.57     16.44 o 
  -4  -1   6     1417.71     1400.39     72.47 o 
  -3  -1   6        2.90        1.43      2.86 o 
  -2  -1   6     4215.79     4161.50     73.50 o 
  -1  -1   6      555.95      615.93     20.56 o 
   0  -1   6     1999.65     2015.24     38.52 o 
   1  -1   6      100.89      117.58     12.51 o 
   2  -1   6     1503.43     1463.31     30.83 o 
   3  -1   6     1015.72     1053.70     23.51 o 
   4  -1   6     1596.59     1590.00     32.89 o 
   5  -1   6      716.11      715.96     40.93 o 
   6  -1   6      158.41      171.03     20.03 o 
   7  -1   6      353.11      357.24     30.67 o 
   8  -1   6      207.58      214.22     25.20 o 
   9  -1   6      167.24      186.71     24.48 o 
  10  -1   6       28.61       44.39     13.88 o 
 -10   0   6      206.84      219.05     26.03 o 
  -9   0   6        0.06       -8.77      8.77 o 
  -8   0   6      215.12      246.72     25.28 o 
  -7   0   6        9.35        6.15      4.88 o 
  -6   0   6      912.27      993.96     49.64 o 
  -5   0   6       67.10       61.72      6.61 o 
  -4   0   6      599.21      654.57     35.86 o 
  -3   0   6      137.44      159.74     12.15 o 
  -2   0   6     1234.01     1218.77     27.98 o 
  -1   0   6      748.46      766.13     36.95 o 
   0   0   6     2301.97     2450.56     53.46 o 
   1   0   6     1132.30     1220.52     35.66 o 
   2   0   6     1862.87     1934.88     34.57 o 
   3   0   6      807.96      834.10     18.84 o 
   4   0   6     1570.94     1522.19     30.81 o 
   5   0   6      449.84      475.25     15.59 o 
   6   0   6     1700.04     1769.75     40.43 o 
   7   0   6      668.42      621.91     41.09 o 
   8   0   6      175.86      194.30     23.45 o 
   9   0   6      295.62      294.69     30.56 o 
  10   0   6       37.40       55.68     15.42 o 
 -11   1   6        1.57       10.51      8.65 o 
 -10   1   6      267.05      258.84     28.71 o 
  -9   1   6        5.98        3.94      7.70 o 
  -8   1   6      729.36      696.08     44.38 o 
  -7   1   6      237.18      223.26     22.97 o 
  -6   1   6      899.69      855.55     28.01 o 
  -5   1   6      186.06      172.21     18.10 o 
  -4   1   6     2371.12     2565.60     90.99 o 
  -3   1   6     1090.35     1099.45     48.64 o 
  -2   1   6     2541.46     2485.88     93.13 o 
  -1   1   6     2826.44     2806.00     93.74 o 
   0   1   6      787.43      800.34     27.14 o 
   1   1   6     3331.92     3426.01     63.90 o 
   2   1   6      600.82      564.22     14.87 o 
   3   1   6     1869.96     1897.31     40.31 o 
   4   1   6       18.59       17.08      2.46 o 
   5   1   6     1805.97     1903.49     41.90 o 
   6   1   6      117.94      121.72      8.73 o 
   7   1   6      335.94      341.36     15.65 o 
   8   1   6       16.68       15.14      6.13 o 
   9   1   6      211.05      239.54     27.61 o 
 -11   2   6       12.46       12.89      9.06 o 
 -10   2   6      192.09      219.83     26.77 o 
  -9   2   6      108.07       84.48     17.51 o 
  -8   2   6      110.10      149.93     20.28 o 
  -7   2   6      301.45      294.44     28.84 o 
  -6   2   6      108.10      123.28     17.11 o 
  -5   2   6      391.81      430.83     29.70 o 
  -4   2   6      265.34      243.08     21.14 o 
  -3   2   6     1444.73     1407.33     58.14 o 
  -2   2   6       58.82       46.77      8.26 o 
  -1   2   6     1094.19     1094.87     33.27 o 
   0   2   6      282.61      275.59     16.82 o 
   1   2   6     2465.37     2436.87     36.24 o 
   2   2   6      687.83      671.56     19.10 o 
   3   2   6     1356.90     1383.49     28.30 o 
   4   2   6        0.90       -2.65      2.65 o 
   5   2   6     1720.73     1715.09     38.84 o 
   6   2   6        8.31        1.92      3.68 o 
   7   2   6      796.59      779.01     31.88 o 
   8   2   6       35.88       25.37      4.75 o 
   9   2   6      682.81      622.64     44.41 o 
 -11   3   6       74.92       46.48     13.83 o 
 -10   3   6       55.29       44.80     13.01 o 
  -9   3   6      156.96      143.58     21.42 o 
  -8   3   6      331.50      355.65     31.68 o 
  -7   3   6      526.48      464.83     18.66 o 
  -6   3   6      212.52      234.92     21.46 o 
  -5   3   6     1639.55     1675.63     69.44 o 
  -4   3   6       25.92       26.89      8.88 o 
  -3   3   6     1312.61     1444.15     59.31 o 
  -2   3   6       77.47       74.88      6.23 o 
  -1   3   6     4108.50     4355.04     98.07 o 
   0   3   6        2.08        3.52      2.27 o 
   1   3   6     3068.47     3029.80     44.12 o 
   2   3   6      654.91      653.06     19.69 o 
   3   3   6      172.12      167.22      8.26 o 
   4   3   6      156.69      152.89      9.79 o 
   5   3   6      443.72      467.15     17.85 o 
   6   3   6      113.39      113.97      8.92 o 
   7   3   6      131.90      103.94      8.97 o 
   8   3   6       65.29       81.46     11.14 o 
 -11   4   6       52.28       42.06     15.32 o 
 -10   4   6      112.89       94.80     18.82 o 
  -9   4   6      467.00      477.89     39.32 o 
  -8   4   6       36.31       43.61     12.87 o 
  -7   4   6      420.75      380.89     15.05 o 
  -6   4   6        0.82        8.49      7.13 o 
  -5   4   6     1307.90     1385.47     62.04 o 
  -4   4   6      309.84      285.48     23.30 o 
  -3   4   6      542.54      539.96     31.92 o 
  -2   4   6       12.24       11.18      3.05 o 
  -1   4   6     1360.41     1272.95     38.40 o 
   0   4   6       10.28        9.02      1.72 o 
   1   4   6     1230.62     1174.48     22.18 o 
   2   4   6       77.77       81.13      9.44 o 
   3   4   6     2787.13     2703.07     64.63 o 
   4   4   6      428.27      446.71     17.66 o 
   5   4   6     1243.07     1182.71     70.67 o 
   6   4   6      254.10      259.83     13.86 o 
   7   4   6      244.57      237.52     16.23 o 
   8   4   6      184.45      190.81     26.53 o 
 -10   5   6        9.30        3.81      7.64 o 
  -9   5   6      283.12      234.15     27.35 o 
  -8   5   6        0.34       -5.17      8.03 o 
  -7   5   6      878.60      858.52     50.75 o 
  -6   5   6       55.95       43.76     12.27 o 
  -5   5   6     2702.16     2968.36    107.65 o 
  -4   5   6       56.94       76.18     12.19 o 
  -3   5   6     1130.50     1293.29     55.89 o 
  -2   5   6      561.64      567.20     18.78 o 
  -1   5   6     1245.66     1224.17     46.06 o 
   0   5   6      481.69      478.84     12.42 o 
   1   5   6      429.68      395.04     11.35 o 
   2   5   6      356.92      362.22     12.24 o 
   3   5   6      102.26       99.01      6.65 o 
   4   5   6      353.69      362.69     16.23 o 
   5   5   6        0.50       -0.75      3.28 o 
   6   5   6       64.23       62.58      8.65 o 
   7   5   6       77.04      101.52     12.29 o 
 -10   6   6       25.95       12.13      8.88 o 
  -9   6   6      177.19      210.03     26.81 o 
  -8   6   6       12.28       14.21      8.29 o 
  -7   6   6      286.29      263.62     27.48 o 
  -6   6   6      301.46      270.03     26.08 o 
  -5   6   6      174.00      177.88     19.90 o 
  -4   6   6      369.19      344.78     26.48 o 
  -3   6   6      469.98      480.08     30.83 o 
  -2   6   6      395.39      369.82     18.50 o 
  -1   6   6     1215.38     1146.72     40.33 o 
   0   6   6      634.21      561.31     12.89 o 
   1   6   6      727.83      687.68     14.80 o 
   2   6   6      604.11      574.54     18.66 o 
   3   6   6       99.15       90.55      7.87 o 
   4   6   6      974.45      965.03     29.10 o 
   5   6   6        0.18       -9.14      9.14 o 
   6   6   6      919.19      934.89     61.54 o 
   7   6   6       14.14       17.08      9.32 o 
 -10   7   6       11.12       14.99      9.98 o 
  -9   7   6       70.61       53.54     14.10 o 
  -8   7   6      137.03      110.89     19.28 o 
  -7   7   6      128.37      131.34     19.93 o 
  -6   7   6      375.83      331.56     29.49 o 
  -5   7   6      249.37      266.73     24.79 o 
  -4   7   6     1064.44     1099.33     53.32 o 
  -3   7   6      189.11      223.27     20.55 o 
  -2   7   6      874.67      911.47     26.98 o 
  -1   7   6       14.34       12.90      3.38 o 
   0   7   6      346.10      331.71     11.65 o 
   1   7   6       21.05       20.42      3.43 o 
   2   7   6      362.58      374.76     16.16 o 
   3   7   6        6.52        9.01      3.35 o 
   4   7   6       57.56       52.11      9.10 o 
   5   7   6        0.54       -6.98      6.98 o 
   6   7   6       84.58       90.36     18.90 o 
  -9   8   6       20.82       39.05     13.76 o 
  -8   8   6      113.28       96.14     18.14 o 
  -7   8   6       90.64       84.84     16.63 o 
  -6   8   6       95.95       88.72     15.66 o 
  -5   8   6      107.60      131.10     17.77 o 
  -4   8   6      197.81      169.60     19.06 o 
  -3   8   6       97.17      109.49     11.17 o 
  -2   8   6      401.13      395.83     16.86 o 
  -1   8   6        0.04       -0.52      3.92 o 
   0   8   6      792.42      773.36     23.97 o 
   1   8   6        0.07        3.61      4.89 o 
   2   8   6      834.69      840.42     38.03 o 
   3   8   6        8.99       13.47      6.02 o 
   4   8   6      362.41      359.90     37.15 o 
   5   8   6      130.56      148.95     24.13 o 
  -8   9   6      119.94      149.46     21.94 o 
  -7   9   6       10.55        7.58      6.11 o 
  -6   9   6      206.17      194.21     22.47 o 
  -5   9   6       13.89        4.14      5.42 o 
  -4   9   6      495.49      496.64     25.43 o 
  -3   9   6       42.36       46.98      6.32 o 
  -2   9   6      227.54      228.06     18.47 o 
  -1   9   6       55.89       50.42      6.24 o 
   0   9   6      268.13      266.73     25.65 o 
   1   9   6       29.23       50.56     12.94 o 
   2   9   6       83.30       83.10     12.22 o 
   3   9   6       19.55       16.07      9.14 o 
  -7  10   6        1.75       -7.16      7.16 o 
  -6  10   6       78.42       75.53     14.24 o 
  -5  10   6       22.79       11.91      4.97 o 
  -4  10   6      238.26      220.87     17.04 o 
  -3  10   6       21.69       20.72      4.49 o 
  -2  10   6      114.79      104.48     12.54 o 
  -1  10   6      237.97      240.24     23.94 o 
   0  10   6      254.02      332.29     33.49 o 
   1  10   6      285.51      309.14     23.82 o 
   2  10   6       52.04       47.09     12.02 o 
  -5  11   6       49.33       47.38     11.98 o 
  -4  11   6       61.72       52.88      9.64 o 
  -3  11   6       47.19       47.35      8.98 o 
  -2  11   6       15.26       18.60     10.01 o 
  -1  11   6      171.12      175.81     24.94 o 
  -2 -10   7      117.19      104.23     19.25 o 
  -1 -10   7       40.34       43.83     13.41 o 
   0 -10   7      113.72      118.35     20.15 o 
   1 -10   7       38.50       31.36     10.38 o 
   2 -10   7       33.24       36.67      7.53 o 
   3 -10   7       15.50       17.98      5.49 o 
   4 -10   7       55.24       55.27     12.92 o 
   5 -10   7        4.93        2.17      5.33 o 
  -4  -9   7       65.50       62.87     15.56 o 
  -3  -9   7       15.14       -8.74      8.74 o 
  -2  -9   7      130.73      156.13     22.47 o 
  -1  -9   7       11.38       23.74     10.87 o 
   0  -9   7      333.02      360.44     20.84 o 
   1  -9   7       24.16       23.43     12.17 o 
   2  -9   7      369.75      402.43     34.81 o 
   3  -9   7        2.19       -3.88      4.54 o 
   4  -9   7      269.32      263.41     26.85 o 
   5  -9   7        3.48       -7.23      7.23 o 
   6  -9   7      124.91      141.24     21.20 o 
   7  -9   7       14.23       16.65      8.25 o 
  -5  -8   7        1.50        3.14      4.63 o 
  -4  -8   7      207.89      209.65     32.50 o 
  -3  -8   7       12.75       17.18      8.87 o 
  -2  -8   7      246.89      255.30     16.69 o 
  -1  -8   7        0.32       -2.28      3.66 o 
   0  -8   7      441.87      458.28     23.37 o 
   1  -8   7       23.58       23.81     10.09 o 
   2  -8   7      217.05      194.55     21.09 o 
   3  -8   7       26.81       23.23      8.86 o 
   4  -8   7      200.85      210.86     23.29 o 
   5  -8   7        0.88       -3.88      5.79 o 
   6  -8   7      111.39       65.73     15.88 o 
   7  -8   7       31.95       46.50     12.71 o 
   8  -8   7       29.65       14.68      7.75 o 
  -6  -7   7       59.58       81.09     17.82 o 
  -5  -7   7        2.24        1.02      5.23 o 
  -4  -7   7      302.63      321.60     16.23 o 
  -3  -7   7        0.16       -3.39      3.39 o 
  -2  -7   7      352.76      392.21     28.67 o 
  -1  -7   7       19.34       23.15      5.18 o 
   0  -7   7      291.04      367.68     24.68 o 
   1  -7   7       22.49       25.92      4.96 o 
   2  -7   7      754.68      750.97     42.70 o 
   3  -7   7      100.98       89.94     14.84 o 
   4  -7   7      299.18      302.67     27.80 o 
   5  -7   7      141.27      132.59     19.26 o 
   6  -7   7      143.69      148.06     22.05 o 
   7  -7   7       93.19       78.78     17.37 o 
   8  -7   7       50.40       61.53     15.58 o 
  -7  -6   7        3.56        8.89      8.25 o 
  -6  -6   7      236.62      231.20     17.36 o 
  -5  -6   7       89.27       99.25      9.15 o 
  -4  -6   7      260.19      267.62     14.61 o 
  -3  -6   7      234.05      235.43     13.25 o 
  -2  -6   7      499.51      482.04     19.05 o 
  -1  -6   7      221.67      205.88     14.60 o 
   0  -6   7      357.05      370.08     19.59 o 
   1  -6   7      565.69      505.50     21.49 o 
   2  -6   7      433.20      424.12     19.12 o 
   3  -6   7       79.93       77.78      4.69 o 
   4  -6   7        4.42        5.32      3.74 o 
   5  -6   7      273.47      216.78     24.50 o 
   6  -6   7       54.40       36.42     10.46 o 
   7  -6   7      130.33      113.24     19.66 o 
   8  -6   7       24.88       34.48     12.44 o 
   9  -6   7      107.61       65.18     18.09 o 
  -8  -5   7      164.28      186.26     28.61 o 
  -7  -5   7       36.46       38.09      7.63 o 
  -6  -5   7      186.03      227.42     27.54 o 
  -5  -5   7      175.98      174.06     11.99 o 
  -4  -5   7      204.66      215.24     12.80 o 
  -3  -5   7      490.73      516.27     22.38 o 
  -2  -5   7      423.08      437.32     17.40 o 
  -1  -5   7      324.83      363.12     15.40 o 
   0  -5   7      203.71      202.70     19.05 o 
   1  -5   7     1610.60     1579.47     64.88 o 
   2  -5   7      252.76      220.05      9.48 o 
   3  -5   7     1156.76     1003.31     24.59 o 
   4  -5   7       23.47       21.23      4.80 o 
   5  -5   7     1555.28     1447.53    157.68 o 
   6  -5   7        5.84        5.83      6.76 o 
   7  -5   7      496.07      543.06     42.31 o 
   8  -5   7       12.79       -4.59      7.56 o 
   9  -5   7      110.41      106.44     20.07 o 
  -8  -4   7       56.94       49.75      8.45 o 
  -7  -4   7      143.31      136.37      9.88 o 
  -6  -4   7      149.02      142.39     13.54 o 
  -5  -4   7      551.00      543.82     19.27 o 
  -4  -4   7      279.26      257.86     10.89 o 
  -3  -4   7      846.53      848.47     45.27 o 
  -2  -4   7       43.79       42.66      4.24 o 
  -1  -4   7      485.46      481.37     17.23 o 
   0  -4   7        1.67        3.93      2.04 o 
   1  -4   7      813.22      813.00     28.63 o 
   2  -4   7        1.34        2.14      2.10 o 
   3  -4   7      600.33      617.36     32.71 o 
   4  -4   7        5.51        9.05      3.08 o 
   5  -4   7      272.54      251.69     25.32 o 
   6  -4   7        2.33       -0.81      6.61 o 
   7  -4   7      291.85      290.80     30.41 o 
   8  -4   7       14.02       -3.80      7.10 o 
   9  -4   7      197.17      202.55     27.14 o 
  -9  -3   7      147.61      152.64     20.95 o 
  -8  -3   7      129.38      105.34     16.50 o 
  -7  -3   7      103.52      109.75     16.21 o 
  -6  -3   7       30.14       15.05      6.58 o 
  -5  -3   7      312.86      324.76     14.57 o 
  -4  -3   7       49.11       43.69      4.16 o 
  -3  -3   7      477.13      460.53     17.06 o 
  -2  -3   7        1.82       -1.44      1.61 o 
  -1  -3   7     1833.99     1881.84     29.84 o 
   0  -3   7       36.80       34.47      5.54 o 
   1  -3   7     1094.81     1070.58     52.90 o 
   2  -3   7       80.13       67.20     11.32 o 
   3  -3   7     1185.41     1132.07     34.10 o 
   4  -3   7      517.52      477.11     17.65 o 
   5  -3   7      409.36      437.30     33.63 o 
   6  -3   7      950.96      964.60     54.72 o 
   7  -3   7      120.01      130.39     19.90 o 
   8  -3   7      214.27      240.99     28.23 o 
   9  -3   7      119.78      130.69     21.80 o 
  -9  -2   7      238.33      262.07     27.39 o 
  -8  -2   7       42.47       39.63     11.26 o 
  -7  -2   7      244.50      255.97     24.67 o 
  -6  -2   7        2.89        7.96      5.36 o 
  -5  -2   7     1250.92     1274.03     57.86 o 
  -4  -2   7       95.77       86.98      6.89 o 
  -3  -2   7      961.28      991.79     26.01 o 
  -2  -2   7      179.04      168.64      6.83 o 
  -1  -2   7      955.91     1054.28     29.97 o 
   0  -2   7      131.25      124.24      6.93 o 
   1  -2   7      491.57      544.29     32.72 o 
   2  -2   7      345.54      324.06     24.98 o 
   3  -2   7      743.29      719.13     22.82 o 
   4  -2   7      275.25      259.22     15.59 o 
   5  -2   7      552.33      531.04     36.69 o 
   6  -2   7      251.96      239.02     24.92 o 
   7  -2   7      404.58      379.40     33.23 o 
   8  -2   7      492.56      503.32     41.15 o 
   9  -2   7       68.91       87.27     17.12 o 
 -10  -1   7        5.61       -7.22      7.22 o 
  -9  -1   7      274.50      275.32     28.08 o 
  -8  -1   7       34.75       30.88     10.43 o 
  -7  -1   7      661.01      655.46     41.46 o 
  -6  -1   7       48.86       32.35      9.99 o 
  -5  -1   7      772.66      801.36     43.55 o 
  -4  -1   7        8.25        2.63      2.71 o 
  -3  -1   7     1702.54     1719.95     44.28 o 
  -2  -1   7      425.68      400.26     19.84 o 
  -1  -1   7      827.41      887.01     26.78 o 
   0  -1   7     1767.69     1932.16     49.58 o 
   1  -1   7      191.70      192.37     18.67 o 
   2  -1   7     2844.29     2958.98     66.55 o 
   3  -1   7      306.95      302.24     13.58 o 
   4  -1   7     1473.34     1395.84     38.98 o 
   5  -1   7       15.91       14.52      5.54 o 
   6  -1   7     1063.73     1027.00     55.26 o 
   7  -1   7        5.45       18.23      8.21 o 
   8  -1   7      406.52      434.36     37.29 o 
   9  -1   7        6.96       22.73      9.62 o 
 -10   0   7       19.25       25.36     11.13 o 
  -9   0   7      163.96      167.45     22.74 o 
  -8   0   7      292.59      238.82     25.49 o 
  -7   0   7      311.89      339.15     29.45 o 
  -6   0   7      274.44      291.31     25.93 o 
  -5   0   7      158.67      176.63     18.96 o 
  -4   0   7      615.29      697.33     38.92 o 
  -3   0   7      818.46      742.90     29.02 o 
  -2   0   7     1236.67     1210.62     28.06 o 
  -1   0   7      238.64      236.56     15.22 o 
   0   0   7      385.96      341.82     19.31 o 
   1   0   7      100.88       79.18     11.80 o 
   2   0   7     1050.62     1111.95     39.77 o 
   3   0   7      276.88      279.65     11.34 o 
   4   0   7      804.44      764.97     26.42 o 
   5   0   7       30.35       29.27      3.21 o 
   6   0   7     1214.76     1293.11     33.12 o 
   7   0   7        0.09       -0.58      4.72 o 
   8   0   7      392.14      397.72     35.07 o 
   9   0   7       25.82       19.17      9.05 o 
 -10   1   7       51.87       48.91     14.76 o 
  -9   1   7       38.21       48.39     13.03 o 
  -8   1   7      112.17      124.04     18.92 o 
  -7   1   7      179.24      215.39     23.26 o 
  -6   1   7      327.84      333.21     28.02 o 
  -5   1   7       66.68       81.08     13.73 o 
  -4   1   7     1631.29     1661.90     68.73 o 
  -3   1   7        9.50       12.72      2.54 o 
  -2   1   7     1572.27     1587.48     48.61 o 
  -1   1   7      168.87      191.98     12.90 o 
   0   1   7     2046.10     2054.97     54.72 o 
   1   1   7      219.60      236.91     14.59 o 
   2   1   7     1929.66     1902.45     50.06 o 
   3   1   7      405.02      386.97     24.01 o 
   4   1   7       81.07       92.99      7.13 o 
   5   1   7      195.44      206.69      8.32 o 
   6   1   7      534.77      518.24     17.96 o 
   7   1   7      213.42      223.65     21.02 o 
   8   1   7      199.55      203.19     24.25 o 
   9   1   7      131.14      138.12     21.01 o 
 -10   2   7       34.90       55.81     15.27 o 
  -9   2   7       83.35       79.33     16.33 o 
  -8   2   7      590.19      590.96     42.19 o 
  -7   2   7        4.68       10.55      7.66 o 
  -6   2   7      402.21      409.90     31.82 o 
  -5   2   7        6.10        4.49      5.29 o 
  -4   2   7      928.85      980.23     48.72 o 
  -3   2   7        7.19        6.21      4.79 o 
  -2   2   7     2093.72     2168.02     53.89 o 
  -1   2   7        1.51       -1.25      5.51 o 
   0   2   7     2908.45     3144.03    126.60 o 
   1   2   7       51.37       40.47      6.50 o 
   2   2   7     2047.43     1929.08     51.60 o 
   3   2   7       10.89        9.38      2.96 o 
   4   2   7     1566.11     1528.48     36.79 o 
   5   2   7      116.96      109.39      8.55 o 
   6   2   7      413.85      390.93     15.99 o 
   7   2   7      227.76      246.55     24.96 o 
   8   2   7      190.83      170.90     15.99 o 
 -10   3   7      200.45      207.06     27.14 o 
  -9   3   7        0.32        0.34      8.03 o 
  -8   3   7      444.24      438.90     36.58 o 
  -7   3   7        1.89        4.23      7.26 o 
  -6   3   7      635.60      655.01     41.68 o 
  -5   3   7      132.06      120.14     16.53 o 
  -4   3   7     1329.45     1473.97     64.20 o 
  -3   3   7      236.17      236.75     21.33 o 
  -2   3   7      665.19      712.26     27.18 o 
  -1   3   7      666.54      730.65     38.95 o 
   0   3   7      964.97      994.95     24.98 o 
   1   3   7      824.65      828.34     21.71 o 
   2   3   7      567.03      510.09     22.29 o 
   3   3   7     1059.69     1065.99     29.19 o 
   4   3   7      742.29      738.52     23.77 o 
   5   3   7      301.34      284.04     14.57 o 
   6   3   7       26.69       19.86      5.86 o 
   7   3   7      105.33      101.43     11.87 o 
   8   3   7      104.19      114.34     13.31 o 
 -10   4   7       38.52       20.74     10.83 o 
  -9   4   7       23.70        1.34      5.74 o 
  -8   4   7      163.83      174.86     23.11 o 
  -7   4   7       34.46       40.56     11.34 o 
  -6   4   7      553.49      602.82     40.25 o 
  -5   4   7      599.64      627.50     39.50 o 
  -4   4   7      406.42      418.03     30.14 o 
  -3   4   7      600.89      643.37     37.36 o 
  -2   4   7      523.37      496.32     22.39 o 
  -1   4   7      999.44      943.00     70.20 o 
   0   4   7     1155.19     1121.41     49.51 o 
   1   4   7     1576.31     1596.07     31.64 o 
   2   4   7      356.19      345.43     18.22 o 
   3   4   7     1253.56     1240.26     44.79 o 
   4   4   7      232.09      210.35     12.33 o 
   5   4   7      533.62      581.26     30.28 o 
   6   4   7       19.95       17.37      6.18 o 
   7   4   7      593.67      617.80     30.56 o 
 -10   5   7      121.43       92.51     18.52 o 
  -9   5   7       55.98       50.96     13.48 o 
  -8   5   7      176.46      203.72     24.99 o 
  -7   5   7      205.68      201.00     23.87 o 
  -6   5   7      100.27      159.99     20.33 o 
  -5   5   7      245.25      259.38     24.97 o 
  -4   5   7       18.11        9.93      6.76 o 
  -3   5   7     1022.50     1007.19     49.94 o 
  -2   5   7      127.80      134.55     16.96 o 
  -1   5   7      817.60      768.45     23.03 o 
   0   5   7        0.48       -2.11      2.11 o 
   1   5   7      420.97      413.38     16.33 o 
   2   5   7       22.64       22.33      4.29 o 
   3   5   7      805.03      770.58     25.31 o 
   4   5   7       17.90       15.41      4.07 o 
   5   5   7      336.74      299.23     15.76 o 
   6   5   7       20.35       18.78      7.54 o 
   7   5   7      200.78      191.05     26.57 o 
 -10   6   7       45.63       65.94     14.51 o 
  -9   6   7       17.47       18.00      9.60 o 
  -8   6   7       50.79       63.48     15.32 o 
  -7   6   7      279.37      270.67     28.29 o 
  -6   6   7      260.35      242.38     25.38 o 
  -5   6   7      430.08      424.42     32.68 o 
  -4   6   7       56.54       81.45     14.09 o 
  -3   6   7     1064.25     1075.07     52.40 o 
  -2   6   7      112.71      124.96     11.26 o 
  -1   6   7      629.42      652.58     22.10 o 
   0   6   7       12.05       10.69      2.40 o 
   1   6   7      871.97      797.87     21.94 o 
   2   6   7        9.93       13.02      4.85 o 
   3   6   7     1052.41     1023.51     30.75 o 
   4   6   7        6.27        5.20      6.65 o 
   5   6   7      357.96      353.55     34.94 o 
   6   6   7       56.96       80.57     17.58 o 
  -9   7   7      150.05      164.69     25.16 o 
  -8   7   7        0.70        5.75      7.26 o 
  -7   7   7      371.85      421.49     35.74 o 
  -6   7   7       87.44       75.49     14.37 o 
  -5   7   7      254.13      277.44     26.17 o 
  -4   7   7        4.31        8.57      6.91 o 
  -3   7   7      508.55      526.92     24.77 o 
  -2   7   7        6.15        4.45      3.83 o 
  -1   7   7      268.62      243.84     13.30 o 
   0   7   7       13.16        7.99      3.62 o 
   1   7   7      367.71      351.20     15.74 o 
   2   7   7       84.84       83.10      8.24 o 
   3   7   7      218.58      218.23     18.52 o 
   4   7   7       43.04       21.75     10.27 o 
   5   7   7      115.28      173.37     25.53 o 
  -8   8   7        0.83       11.98      7.62 o 
  -7   8   7      214.50      195.14     24.53 o 
  -6   8   7       22.64        1.61      5.62 o 
  -5   8   7      308.68      272.90     26.86 o 
  -4   8   7      180.73      138.29     18.18 o 
  -3   8   7      640.16      616.22     27.53 o 
  -2   8   7      255.62      225.60     17.25 o 
  -1   8   7      444.58      460.08     19.22 o 
   0   8   7      147.96      138.85     10.09 o 
   1   8   7      244.69      263.22     28.72 o 
   2   8   7      259.10      274.36     33.10 o 
   3   8   7       52.30       67.64     19.65 o 
   4   8   7      268.57      279.13     31.91 o 
  -7   9   7       82.95       84.31     16.29 o 
  -6   9   7       50.09       33.82     10.88 o 
  -5   9   7      115.63      100.42     16.20 o 
  -4   9   7       32.45       31.05      7.76 o 
  -3   9   7      166.77      158.36     11.62 o 
  -2   9   7       71.58       65.24      7.46 o 
  -1   9   7       89.53       70.69     10.09 o 
   0   9   7      210.76      219.19     17.10 o 
   1   9   7       12.07       -0.22      7.27 o 
   2   9   7       63.54       63.95     11.44 o 
  -6  10   7       43.20       40.77     10.43 o 
  -5  10   7      104.72       96.85     11.89 o 
  -4  10   7      125.78      115.02     12.76 o 
  -3  10   7       12.05       19.16      9.30 o 
  -2  10   7      157.99      161.87     15.68 o 
  -1  10   7       11.82       -0.35      6.68 o 
   0  10   7      169.53      163.59     25.32 o 
   0 -10   8        0.06       -8.50      8.50 o 
   1 -10   8      121.32      130.34     21.33 o 
   2 -10   8       59.16       56.48     13.71 o 
   3 -10   8      126.37      140.12     30.74 o 
  -2  -9   8        9.60        6.32      5.71 o 
  -1  -9   8      181.70      191.36     25.72 o 
   0  -9   8        7.19        1.43      5.20 o 
   1  -9   8       88.87       98.93     11.73 o 
   2  -9   8       12.98        0.49      3.63 o 
   3  -9   8      192.23      209.55     23.73 o 
   4  -9   8       56.86       42.57     11.70 o 
   5  -9   8      120.93      120.88     19.35 o 
  -4  -8   8       22.83       24.14      7.76 o 
  -3  -8   8       66.72       80.37     15.77 o 
  -2  -8   8       66.88       68.87      9.13 o 
  -1  -8   8      134.81      141.77     16.29 o 
   0  -8   8       68.34       66.52      9.66 o 
   1  -8   8       68.58       74.79     18.73 o 
   2  -8   8      174.58      191.29     22.28 o 
   3  -8   8       49.61       47.36     12.16 o 
   4  -8   8      141.67      140.30     20.04 o 
   5  -8   8       28.72       20.17      9.25 o 
   6  -8   8      128.36      113.31     19.76 o 
   7  -8   8       15.94        1.48      7.03 o 
  -5  -7   8       93.24       73.16     11.89 o 
  -4  -7   8       94.30       97.33     12.13 o 
  -3  -7   8       69.25       85.17      8.38 o 
  -2  -7   8      322.99      301.42     18.77 o 
  -1  -7   8      194.26      176.80     24.94 o 
   0  -7   8      357.39      330.19     20.09 o 
   1  -7   8       91.17       80.69     13.95 o 
   2  -7   8      709.35      715.72     43.84 o 
   3  -7   8       45.68       61.67     13.18 o 
   4  -7   8      299.81      297.32     28.80 o 
   5  -7   8        1.36        4.54      4.49 o 
   6  -7   8      321.65      339.31     33.48 o 
   7  -7   8        1.75       -9.07      9.07 o 
  -6  -6   8      100.57       93.92     19.60 o 
  -5  -6   8       94.89       76.48      8.33 o 
  -4  -6   8      135.27      127.53     10.65 o 
  -3  -6   8       34.68       27.18      5.29 o 
  -2  -6   8      270.95      259.87     14.18 o 
  -1  -6   8       22.81       28.61      6.92 o 
   0  -6   8       84.37       89.12     10.02 o 
   1  -6   8        1.13        3.93      6.20 o 
   2  -6   8      410.05      385.85     30.71 o 
   3  -6   8        0.05       -8.62      8.62 o 
   4  -6   8      511.36      486.37     37.16 o 
   5  -6   8       10.50       16.20      7.71 o 
   6  -6   8      331.29      358.91     34.26 o 
   7  -6   8        3.15       -8.59      8.59 o 
   8  -6   8      103.36       88.91     19.00 o 
  -7  -5   8       22.77       28.03     11.44 o 
  -6  -5   8      267.83      271.18     35.20 o 
  -5  -5   8       41.39       36.21      4.63 o 
  -4  -5   8      491.52      514.04     16.91 o 
  -3  -5   8       30.83       25.15      5.07 o 
  -2  -5   8      634.55      698.05     23.56 o 
  -1  -5   8        4.08        0.00      3.60 o 
   0  -5   8      879.93      948.12     48.56 o 
   1  -5   8       30.41       32.66      9.75 o 
   2  -5   8      251.96      264.52     24.76 o 
   3  -5   8       71.16       78.11      7.95 o 
   4  -5   8      327.51      296.96     28.25 o 
   5  -5   8       32.78       33.01     11.33 o 
   6  -5   8       82.36       73.58     15.91 o 
   7  -5   8      119.20      119.05     19.51 o 
   8  -5   8       46.89       36.52     12.86 o 
  -8  -4   8      139.97      155.16     24.71 o 
  -7  -4   8        0.18        7.27      7.37 o 
  -6  -4   8      169.77      182.62     11.68 o 
  -5  -4   8        0.86       -2.62      5.07 o 
  -4  -4   8      484.84      524.04     17.03 o 
  -3  -4   8       44.08       36.98      3.86 o 
  -2  -4   8      412.21      425.45     13.67 o 
  -1  -4   8       55.51       53.16      6.66 o 
   0  -4   8     1172.84     1196.40     56.32 o 
   1  -4   8       35.57       25.42      8.33 o 
   2  -4   8      440.08      429.49     31.67 o 
   3  -4   8      176.67      151.33     19.16 o 
   4  -4   8      373.68      325.87     29.53 o 
   5  -4   8      261.71      248.35     26.79 o 
   6  -4   8       55.68       78.79     16.37 o 
   7  -4   8      324.69      363.72     34.93 o 
   8  -4   8       65.60       65.00     16.14 o 
  -8  -3   8      167.78      154.84     26.52 o 
  -7  -3   8        7.54       10.45      3.56 o 
  -6  -3   8      480.16      446.36     25.60 o 
  -5  -3   8      223.96      203.66     10.40 o 
  -4  -3   8      850.45      861.18     27.22 o 
  -3  -3   8      431.22      445.57     14.70 o 
  -2  -3   8      947.69      957.04     19.69 o 
  -1  -3   8     1287.40     1277.22     25.33 o 
   0  -3   8      835.17      836.49     44.84 o 
   1  -3   8      596.36      616.27     37.64 o 
   2  -3   8      230.01      239.13     22.80 o 
   3  -3   8      670.01      670.49     41.45 o 
   4  -3   8      327.48      333.28     29.35 o 
   5  -3   8      261.74      291.15     28.28 o 
   6  -3   8      123.50      117.08     18.90 o 
   7  -3   8      150.15      182.06     24.25 o 
   8  -3   8        0.15       -9.90      9.90 o 
   9  -3   8      187.23      253.93     31.47 o 
  -9  -2   8       49.67       54.30     13.05 o 
  -8  -2   8       78.07       78.96     15.61 o 
  -7  -2   8      230.26      207.13     23.30 o 
  -6  -2   8      217.26      210.32     22.35 o 
  -5  -2   8       54.87       61.41     11.62 o 
  -4  -2   8      301.79      284.90     11.82 o 
  -3  -2   8       56.76       59.44      4.97 o 
  -2  -2   8      559.38      556.12     13.86 o 
  -1  -2   8      781.80      807.40     22.56 o 
   0  -2   8      183.85      208.82     20.67 o 
   1  -2   8      811.99      881.41     46.15 o 
   2  -2   8      211.88      207.99     21.17 o 
   3  -2   8     1002.36      995.71     30.31 o 
   4  -2   8      161.58      149.34     10.42 o 
   5  -2   8      715.16      714.47     45.52 o 
   6  -2   8        1.74       -4.10      6.43 o 
   7  -2   8      248.69      222.98     26.17 o 
   8  -2   8       38.08       33.37     12.36 o 
   9  -2   8      113.22      125.82     21.88 o 
  -9  -1   8       44.09       24.41     10.26 o 
  -8  -1   8       40.49       34.10     10.41 o 
  -7  -1   8      211.28      191.49     22.25 o 
  -6  -1   8      230.38      254.25     25.34 o 
  -5  -1   8      429.11      427.42     21.44 o 
  -4  -1   8       19.10       24.22      4.55 o 
  -3  -1   8     1517.09     1479.12    106.57 o 
  -2  -1   8       22.52       18.76      3.50 o 
  -1  -1   8     1006.79     1108.71     27.24 o 
   0  -1   8        6.09        4.82      4.05 o 
   1  -1   8      904.90      927.77     47.60 o 
   2  -1   8       38.92       30.65      7.32 o 
   3  -1   8      657.52      676.85     29.53 o 
   4  -1   8      134.66      134.80      8.20 o 
   5  -1   8      214.15      230.27     24.68 o 
   6  -1   8        6.51        7.55      7.57 o 
   7  -1   8      436.40      493.04     39.52 o 
   8  -1   8       18.75       -0.37      6.92 o 
   9  -1   8       77.07       78.28     18.06 o 
  -9   0   8       45.97       33.99     11.82 o 
  -8   0   8       75.37       69.07     14.80 o 
  -7   0   8      348.32      364.75     31.65 o 
  -6   0   8       26.67       19.83      8.91 o 
  -5   0   8      250.76      254.80     24.30 o 
  -4   0   8      117.74      104.02     10.49 o 
  -3   0   8      745.36      730.79     20.92 o 
  -2   0   8      189.34      160.88     10.15 o 
  -1   0   8     1652.59     1798.82     65.28 o 
   0   0   8        0.10       -4.74      4.74 o 
   1   0   8     1295.79     1222.19     56.82 o 
   2   0   8      213.81      229.20     12.96 o 
   3   0   8      800.07      830.50     31.13 o 
   4   0   8      223.15      219.71     13.48 o 
   5   0   8      817.29      841.52     24.19 o 
   6   0   8      305.12      294.67     28.97 o 
   7   0   8      317.75      335.98     31.70 o 
   8   0   8      210.45      200.12     25.66 o 
 -10   1   8       51.33       47.73     13.49 o 
  -9   1   8      338.43      328.00     32.84 o 
  -8   1   8        0.20        4.05      6.35 o 
  -7   1   8      600.67      632.28     43.04 o 
  -6   1   8       15.92        6.39      6.62 o 
  -5   1   8      712.21      755.47     44.51 o 
  -4   1   8       27.33       12.15      7.23 o 
  -3   1   8      670.29      703.42     25.46 o 
  -2   1   8      330.86      324.33     13.69 o 
  -1   1   8      588.57      642.84     26.70 o 
   0   1   8      756.87      829.88     31.11 o 
   1   1   8      763.21      780.08     42.85 o 
   2   1   8      456.02      459.72     31.62 o 
   3   1   8      275.05      289.34     13.04 o 
   4   1   8      573.28      585.19     19.74 o 
   5   1   8      444.71      448.29     17.56 o 
   6   1   8      201.31      234.51     16.92 o 
   7   1   8       54.60       39.74      7.58 o 
   8   1   8      118.65      120.68     20.30 o 
 -10   2   8       21.47       28.00     11.74 o 
  -9   2   8      167.40      183.71     24.77 o 
  -8   2   8        1.73        4.98      7.76 o 
  -7   2   8      264.55      280.94     28.40 o 
  -6   2   8       10.92        7.68      7.41 o 
  -5   2   8      845.29      837.14     48.20 o 
  -4   2   8      221.60      208.74     21.65 o 
  -3   2   8      419.68      424.81     21.29 o 
  -2   2   8      115.80      113.63      6.22 o 
  -1   2   8      455.32      460.20     22.31 o 
   0   2   8      659.49      657.26     29.29 o 
   1   2   8      916.74      911.29     33.26 o 
   2   2   8     1046.24      983.69     33.97 o 
   3   2   8        0.76        0.51      2.78 o 
   4   2   8     1565.69     1573.15     38.57 o 
   5   2   8       49.11       41.15      5.68 o 
   6   2   8      543.83      508.18     26.32 o 
   7   2   8        3.01        4.28      7.65 o 
   8   2   8      512.21      519.56     41.20 o 
 -10   3   8        1.92       12.92     10.41 o 
  -9   3   8      158.01      164.49     23.58 o 
  -8   3   8       49.30       58.21     14.31 o 
  -7   3   8      134.87      153.35     21.77 o 
  -6   3   8      460.21      466.69     35.53 o 
  -5   3   8       80.68      115.68     17.74 o 
  -4   3   8      484.24      522.14     35.53 o 
  -3   3   8       53.08       46.11      7.57 o 
  -2   3   8      690.33      727.44     29.05 o 
  -1   3   8       10.95        3.07      5.41 o 
   0   3   8     1158.14     1200.84     30.59 o 
   1   3   8        1.57        0.54      4.28 o 
   2   3   8      231.71      234.44     20.15 o 
   3   3   8        0.09        2.75      4.75 o 
   4   3   8      585.28      583.56     22.51 o 
   5   3   8        4.03       -2.20      3.58 o 
   6   3   8      244.94      246.52     18.12 o 
   7   3   8        2.37        3.95      5.04 o 
 -10   4   8       83.08       85.69     18.68 o 
  -9   4   8       83.69       86.64     17.12 o 
  -8   4   8       56.29       62.98     15.32 o 
  -7   4   8      140.15      134.23     20.38 o 
  -6   4   8      312.18      305.41     29.06 o 
  -5   4   8      275.93      249.13     25.01 o 
  -4   4   8      411.64      391.66     31.01 o 
  -3   4   8       84.19       66.08      8.83 o 
  -2   4   8      889.73      903.91     33.66 o 
  -1   4   8      137.04      142.58      7.02 o 
   0   4   8     1079.23     1028.31     27.18 o 
   1   4   8       16.79        9.51      2.42 o 
   2   4   8     1042.64     1040.17     78.98 o 
   3   4   8       26.58       29.50      5.44 o 
   4   4   8      724.58      754.26     25.83 o 
   5   4   8      244.47      233.71     14.00 o 
   6   4   8      258.43      234.93     18.08 o 
   7   4   8      102.17       84.99     11.80 o 
  -9   5   8       29.22       28.80     12.37 o 
  -8   5   8       96.12       95.16     18.15 o 
  -7   5   8        3.47        6.99      6.30 o 
  -6   5   8      614.25      640.54     43.60 o 
  -5   5   8       20.66       22.66      7.98 o 
  -4   5   8      568.58      599.46     39.17 o 
  -3   5   8       55.19       58.30      8.61 o 
  -2   5   8      558.33      648.20     39.99 o 
  -1   5   8       98.55      106.16      8.42 o 
   0   5   8      196.15      193.46     12.00 o 
   1   5   8       78.76       72.89      7.36 o 
   2   5   8      594.69      502.41     24.13 o 
   3   5   8       42.91       32.46      8.21 o 
   4   5   8      361.06      334.24     16.82 o 
   5   5   8       14.50        2.36      3.20 o 
   6   5   8      331.33      299.01     32.30 o 
  -9   6   8        6.15        5.86      8.01 o 
  -8   6   8      150.65      167.25     23.64 o 
  -7   6   8       38.56       35.02     10.52 o 
  -6   6   8      385.81      383.60     33.13 o 
  -5   6   8        7.11        2.25      5.37 o 
  -4   6   8      606.77      623.60     40.55 o 
  -3   6   8       74.85       52.83      8.02 o 
  -2   6   8      849.81      769.88     45.14 o 
  -1   6   8      323.62      304.72     18.65 o 
   0   6   8      594.49      619.48     25.59 o 
   1   6   8      320.11      301.77     21.92 o 
   2   6   8      389.11      389.14     21.21 o 
   3   6   8      467.07      458.65     21.19 o 
   4   6   8       23.20       23.70      5.45 o 
   5   6   8      426.70      457.78     27.86 o 
  -8   7   8       85.86       96.38     18.20 o 
  -7   7   8       42.30       52.94     14.09 o 
  -6   7   8       39.66       58.47     13.73 o 
  -5   7   8      335.56      344.93     30.71 o 
  -4   7   8      111.25      124.68     18.08 o 
  -3   7   8      337.35      334.18     20.27 o 
  -2   7   8      103.10      104.01     16.04 o 
  -1   7   8      322.72      327.80     16.54 o 
   0   7   8      172.87      149.27     12.91 o 
   1   7   8      166.64      160.52     28.45 o 
   2   7   8       52.68       43.85      6.19 o 
   3   7   8       45.39       55.57     10.25 o 
   4   7   8       69.74       65.42     24.38 o 
  -8   8   8       27.03       18.45      9.00 o 
  -7   8   8       30.85       32.42     11.61 o 
  -6   8   8       31.88       53.22     12.66 o 
  -5   8   8      111.39       62.56     13.14 o 
  -4   8   8      334.61      399.38     23.26 o 
  -3   8   8      257.84      244.44     29.45 o 
  -2   8   8       50.25       60.90      7.66 o 
  -1   8   8      434.64      429.25     19.61 o 
   0   8   8       16.27       11.59      4.52 o 
   1   8   8      472.69      530.80     42.23 o 
   2   8   8        9.68        1.36      7.08 o 
   3   8   8      189.31      190.87     18.97 o 
  -6   9   8       14.61       16.59      8.85 o 
  -5   9   8      141.68      161.48     20.79 o 
  -4   9   8        1.07       -2.08      4.03 o 
  -3   9   8       58.01       57.16      9.97 o 
  -2   9   8        1.00        0.38      3.32 o 
  -1   9   8      184.81      167.26     15.93 o 
   0   9   8        1.70        1.45      5.15 o 
   1   9   8      293.26      284.08     32.05 o 
  -3  10   8      191.67      184.25     33.17 o 
  -2  10   8        2.75       -5.15      5.15 o 
  -1  -9   9       73.71       66.87     16.74 o 
   0  -9   9       74.25      102.45     18.72 o 
   1  -9   9      127.73      132.84     26.88 o 
   2  -9   9       29.45       30.77      7.49 o 
   3  -9   9       91.35       88.49     16.22 o 
  -3  -8   9       87.12       85.04     16.67 o 
  -2  -8   9        4.03        1.56      2.70 o 
  -1  -8   9      136.39      113.38     13.38 o 
   0  -8   9        0.04        3.83      5.61 o 
   1  -8   9      181.05      178.89     31.22 o 
   2  -8   9       27.58       46.82     12.17 o 
   3  -8   9      204.38      215.84     25.16 o 
   4  -8   9       15.98        8.69      8.16 o 
   5  -8   9      113.48      100.60     19.38 o 
  -4  -7   9       18.35        3.07     14.89 o 
  -3  -7   9      151.57      154.74     11.75 o 
  -2  -7   9        9.69        0.46      5.22 o 
  -1  -7   9      144.08      148.31     14.97 o 
   0  -7   9        1.25       -3.65      3.97 o 
   1  -7   9      307.67      318.74     20.74 o 
   2  -7   9       34.43       25.50      9.49 o 
   3  -7   9      190.96      169.91     21.84 o 
   4  -7   9       13.54       12.53      8.79 o 
   5  -7   9      116.99      107.94     18.96 o 
   6  -7   9       31.83       45.05     13.84 o 
  -5  -6   9       89.88       82.16      8.98 o 
  -4  -6   9        8.76        9.74      3.70 o 
  -3  -6   9      245.56      236.07     14.31 o 
  -2  -6   9       28.01       26.08      8.10 o 
  -1  -6   9      119.91      128.61     12.61 o 
   0  -6   9      106.28      110.77     11.70 o 
   1  -6   9      322.67      360.88     30.25 o 
   2  -6   9       43.21       29.97     10.46 o 
   3  -6   9      238.33      245.87     26.18 o 
   4  -6   9      130.20      106.43     18.31 o 
   5  -6   9      215.32      229.51     27.82 o 
   6  -6   9       78.88       76.43     16.65 o 
   7  -6   9      104.83       85.91     18.13 o 
  -6  -5   9        5.18        1.96      6.67 o 
  -5  -5   9      202.30      215.18     14.11 o 
  -4  -5   9      125.00       94.49      9.34 o 
  -3  -5   9      368.71      378.06     17.57 o 
  -2  -5   9      127.49      132.26      9.91 o 
  -1  -5   9      257.38      254.36     17.30 o 
   0  -5   9      492.55      510.83     35.61 o 
   1  -5   9      454.85      442.54     33.35 o 
   2  -5   9      242.15      258.82     25.90 o 
   3  -5   9       89.83       81.09     15.01 o 
   4  -5   9      514.74      518.91     39.75 o 
   5  -5   9       45.81       41.68     12.31 o 
   6  -5   9      280.65      300.06     31.97 o 
   7  -5   9        8.32        0.16      6.20 o 
  -7  -4   9       84.04       89.01     20.19 o 
  -6  -4   9       52.74       43.32     11.99 o 
  -5  -4   9       72.31       70.31      6.50 o 
  -4  -4   9      195.02      194.27     10.45 o 
  -3  -4   9      149.41      160.59      9.17 o 
  -2  -4   9      155.72      164.49     10.77 o 
  -1  -4   9       77.95       79.90      9.82 o 
   0  -4   9      629.08      645.77     40.67 o 
   1  -4   9       27.66       26.46      8.68 o 
   2  -4   9      394.60      455.15     34.39 o 
   3  -4   9       82.14       65.84     14.61 o 
   4  -4   9      445.88      486.94     38.21 o 
   5  -4   9      137.17      145.08     21.24 o 
   6  -4   9      474.66      459.20     39.44 o 
   7  -4   9       13.42       18.58      9.76 o 
   8  -4   9      185.06      192.25     27.35 o 
  -8  -3   9      100.69       95.67     13.02 o 
  -7  -3   9       15.20        9.68      4.22 o 
  -6  -3   9      117.08      110.33      9.81 o 
  -5  -3   9      171.73      176.77     14.23 o 
  -4  -3   9      249.69      260.68     11.85 o 
  -3  -3   9      170.71      181.57      9.50 o 
  -2  -3   9      585.14      594.99     14.96 o 
  -1  -3   9        7.06        3.78      1.60 o 
   0  -3   9      399.69      412.22     31.58 o 
   1  -3   9        2.23       -0.98      6.23 o 
   2  -3   9      822.38      815.54     47.71 o 
   3  -3   9        4.01        8.98      6.68 o 
   4  -3   9      273.29      276.90     27.93 o 
   5  -3   9      165.60      122.52     19.84 o 
   6  -3   9       70.57       72.79     15.74 o 
   7  -3   9       24.13       24.22     10.24 o 
   8  -3   9      104.43       94.55     20.23 o 
  -8  -2   9       64.61       68.77     14.76 o 
  -7  -2   9       61.64       50.86      8.14 o 
  -6  -2   9      333.55      338.59     20.16 o 
  -5  -2   9        0.31       -0.35      8.19 o 
  -4  -2   9      283.80      294.73     13.87 o 
  -3  -2   9        8.68        3.62      2.12 o 
  -2  -2   9      804.93      840.51     18.41 o 
  -1  -2   9       24.80       23.82      3.11 o 
   0  -2   9      706.70      747.78     22.98 o 
   1  -2   9       16.33       18.99      8.35 o 
   2  -2   9      763.56      778.19     46.01 o 
   3  -2   9        3.24        6.61      3.17 o 
   4  -2   9      370.55      371.72     17.08 o 
   5  -2   9       94.72       95.11     17.03 o 
   6  -2   9      538.21      565.41     43.25 o 
   7  -2   9      223.88      233.70     28.47 o 
   8  -2   9      286.90      287.92     32.73 o 
  -9  -1   9        7.78        4.61      8.36 o 
  -8  -1   9      270.28      238.82     27.40 o 
  -7  -1   9        2.89       -2.64      6.71 o 
  -6  -1   9      387.09      370.03     38.43 o 
  -5  -1   9        3.48       -0.74      3.99 o 
  -4  -1   9      744.74      770.37     23.77 o 
  -3  -1   9        1.19       -3.29      3.29 o 
  -2  -1   9     1492.43     1651.68     53.27 o 
  -1  -1   9       74.62       71.35      5.84 o 
   0  -1   9      701.42      778.46     45.07 o 
   1  -1   9      471.85      472.52     33.79 o 
   2  -1   9      400.07      424.85     16.89 o 
   3  -1   9      225.86      232.33     10.09 o 
   4  -1   9      140.67      153.45      8.37 o 
   5  -1   9      123.22      106.90     18.15 o 
   6  -1   9       63.04       74.01     16.82 o 
   7  -1   9      133.01      138.49     21.73 o 
   8  -1   9       12.96       -7.53      7.53 o 
  -9   0   9       32.61       22.19      9.92 o 
  -8   0   9      282.32      290.17     30.04 o 
  -7   0   9       42.81       42.19     11.68 o 
  -6   0   9      277.85      253.78     26.42 o 
  -5   0   9       56.25       36.91      7.23 o 
  -4   0   9      577.78      560.29     18.90 o 
  -3   0   9      186.86      174.10     11.06 o 
  -2   0   9      211.89      203.04     10.59 o 
  -1   0   9      104.78      115.28      7.01 o 
   0   0   9      342.13      343.03     19.80 o 
   1   0   9      528.32      627.59     39.77 o 
   2   0   9      764.92      764.51     27.16 o 
   3   0   9      729.70      758.57     46.88 o 
   4   0   9       85.43       81.29      8.63 o 
   5   0   9      517.50      521.64     18.51 o 
   6   0   9       29.72       47.34     13.47 o 
   7   0   9      302.22      321.42     32.47 o 
   8   0   9        0.03      -11.20     11.20 o 
  -9   1   9       29.55       33.46     12.12 o 
  -8   1   9      212.32      192.20     25.23 o 
  -7   1   9       70.21       78.36     15.66 o 
  -6   1   9      196.23      233.14     25.59 o 
  -5   1   9      517.99      564.94     27.11 o 
  -4   1   9      188.37      209.95     15.79 o 
  -3   1   9      508.34      500.67     16.19 o 
  -2   1   9      386.53      371.39     15.88 o 
  -1   1   9      458.48      514.10     25.05 o 
   0   1   9      115.95      119.67     11.84 o 
   1   1   9      658.44      673.88     41.41 o 
   2   1   9        0.11       -0.74      6.60 o 
   3   1   9       75.72       90.91      7.63 o 
   4   1   9        9.66        5.04      3.45 o 
   5   1   9      276.53      318.65     14.98 o 
   6   1   9        4.21        8.33      3.93 o 
   7   1   9      102.13       87.16     13.45 o 
  -9   2   9       65.86       74.20     16.57 o 
  -8   2   9       90.60      114.25     19.63 o 
  -7   2   9       95.24       92.62     18.00 o 
  -6   2   9       51.90       65.44     14.72 o 
  -5   2   9      369.69      363.99     31.33 o 
  -4   2   9       67.55       67.85      9.52 o 
  -3   2   9      602.82      579.85     26.99 o 
  -2   2   9      155.05      161.24      7.56 o 
  -1   2   9      666.10      702.96     30.14 o 
   0   2   9       91.69       91.17     13.37 o 
   1   2   9      942.51      989.28     52.16 o 
   2   2   9        6.62        1.80      3.12 o 
   3   2   9      780.07      830.35     25.93 o 
   4   2   9       23.13       23.99      4.58 o 
   5   2   9      432.26      443.93     22.87 o 
   6   2   9      151.11      143.61     14.18 o 
   7   2   9      177.06      191.69     29.34 o 
  -9   3   9      110.38      100.43     20.65 o 
  -8   3   9       43.24       75.56     16.84 o 
  -7   3   9      206.74      235.82     27.44 o 
  -6   3   9       75.21      102.34     17.71 o 
  -5   3   9      536.47      619.77     42.27 o 
  -4   3   9        0.01        0.41      4.09 o 
  -3   3   9      627.27      668.64     29.55 o 
  -2   3   9       57.78       47.51     11.39 o 
  -1   3   9      667.72      711.44     30.77 o 
   0   3   9       10.24       12.45      5.38 o 
   1   3   9      427.41      416.14     31.55 o 
   2   3   9       25.38       22.78      4.77 o 
   3   3   9      737.82      749.03     33.42 o 
   4   3   9        5.80        6.18      3.36 o 
   5   3   9       92.29       96.06      8.89 o 
   6   3   9       44.33       37.35      7.77 o 
  -9   4   9      104.19      107.34     20.80 o 
  -8   4   9        9.16        9.21      9.06 o 
  -7   4   9      220.17      242.46     27.94 o 
  -6   4   9        1.14        4.30      7.13 o 
  -5   4   9      302.24      302.98     29.30 o 
  -4   4   9       22.97        6.97      8.53 o 
  -3   4   9      350.66      345.88     21.00 o 
  -2   4   9      216.23      185.29     21.49 o 
  -1   4   9      486.85      504.48     25.60 o 
   0   4   9      380.83      366.24     21.28 o 
   1   4   9      148.15      153.54     14.19 o 
   2   4   9      722.77      702.82     30.21 o 
   3   4   9      537.96      527.84     22.32 o 
   4   4   9      418.87      391.70     18.53 o 
   5   4   9       72.35       61.06      7.54 o 
   6   4   9      350.24      372.42     23.76 o 
  -9   5   9       38.46       52.11     15.58 o 
  -8   5   9       25.69        4.01      7.67 o 
  -7   5   9      128.84      146.84     22.00 o 
  -6   5   9       35.16       85.90     16.98 o 
  -5   5   9      156.76      161.06     21.34 o 
  -4   5   9      167.04      167.35     15.18 o 
  -3   5   9      159.19      126.06     14.47 o 
  -2   5   9      258.88      252.79     25.13 o 
  -1   5   9      132.66      124.30     12.89 o 
   0   5   9      223.35      228.08     13.85 o 
   1   5   9       76.39       55.74      8.50 o 
   2   5   9      411.66      399.11     18.57 o 
   3   5   9       48.22       46.15      6.69 o 
   4   5   9      162.15      156.45     14.33 o 
   5   5   9       28.66       31.29      6.53 o 
  -8   6   9       44.12       14.97     10.55 o 
  -7   6   9      118.23      178.92     24.23 o 
  -6   6   9        9.40       25.20     10.03 o 
  -5   6   9       32.78       41.47     12.08 o 
  -4   6   9      167.08      134.01     13.58 o 
  -3   6   9      169.23      206.90     23.07 o 
  -2   6   9      383.26      387.03     22.63 o 
  -1   6   9        2.77       13.82      5.58 o 
   0   6   9      272.84      287.89     15.89 o 
   1   6   9        0.07       -2.95      3.79 o 
   2   6   9      289.07      272.31     15.61 o 
   3   6   9        2.97        3.89      2.89 o 
   4   6   9      301.35      308.26     22.47 o 
  -7   7   9       49.29       40.81     12.48 o 
  -6   7   9       56.96       58.20     15.02 o 
  -5   7   9       47.59       40.62     11.77 o 
  -4   7   9      254.39      239.69     18.35 o 
  -3   7   9       67.48       60.79     13.60 o 
  -2   7   9      181.80      156.89     14.54 o 
  -1   7   9        5.98        2.52      3.35 o 
   0   7   9      278.87      260.99     20.86 o 
   1   7   9        0.69       -2.84      4.41 o 
   2   7   9      339.89      353.46     37.74 o 
   3   7   9        1.92        1.21      6.38 o 
  -6   8   9      188.70      156.95     22.42 o 
  -5   8   9        3.88       -1.38     10.69 o 
  -4   8   9      147.47      125.98     17.61 o 
  -3   8   9       15.01        7.73      7.54 o 
  -2   8   9      174.63      173.34     13.03 o 
  -1   8   9       11.14       15.35      5.24 o 
   0   8   9      294.05      297.45     16.34 o 
   1   8   9      132.00      122.37     21.06 o 
  -4   9   9      158.33      139.30     12.04 o 
  -3   9   9       54.46       36.03      6.82 o 
  -2   9   9      292.77      253.08     20.28 o 
  -1   9   9       70.32       38.95      9.18 o 
  -1  -8  10        2.84       -4.05      4.05 o 
   0  -8  10       60.58       77.44     11.15 o 
   1  -8  10       11.92        6.57      8.11 o 
   2  -8  10       42.92       35.92     11.66 o 
   3  -8  10       32.89       23.24      9.03 o 
  -3  -7  10       38.01       31.35      7.00 o 
  -2  -7  10       98.01      100.46     20.67 o 
  -1  -7  10       49.92       39.50     12.01 o 
   0  -7  10       80.41       70.44      9.98 o 
   1  -7  10       90.36       84.56     11.22 o 
   2  -7  10       49.37       49.87     12.56 o 
   3  -7  10      146.26      133.57     20.58 o 
   4  -7  10       23.34       41.28     12.15 o 
   5  -7  10      193.63      196.92     26.80 o 
  -4  -6  10       64.79       66.82      8.08 o 
  -3  -6  10       95.69       99.98      9.43 o 
  -2  -6  10       61.21       69.58     10.07 o 
  -1  -6  10       88.02      105.93     12.03 o 
   0  -6  10       96.91       93.82     11.40 o 
   1  -6  10      200.16      225.40     24.80 o 
   2  -6  10       41.38       38.28     11.43 o 
   3  -6  10      119.51      130.74     20.09 o 
   4  -6  10        9.20       11.33      8.13 o 
   5  -6  10      162.92      177.32     25.30 o 
   6  -6  10       14.90       20.27      9.89 o 
  -5  -5  10       27.98       36.84      8.32 o 
  -4  -5  10       67.55       59.52      7.57 o 
  -3  -5  10      112.37      122.47     10.12 o 
  -2  -5  10       20.99       10.97      4.10 o 
  -1  -5  10      228.72      218.70     16.63 o 
   0  -5  10        8.67        3.45      4.39 o 
   1  -5  10       91.47       92.93     16.34 o 
   2  -5  10        8.69        6.77      6.49 o 
   3  -5  10      222.39      237.82     26.66 o 
   4  -5  10        6.05       15.37      9.52 o 
   5  -5  10      204.34      213.01     26.78 o 
   6  -5  10       10.48        7.94      7.28 o 
  -6  -4  10       12.73        5.27      4.69 o 
  -5  -4  10      232.11      219.42     11.83 o 
  -4  -4  10       12.25       13.97      3.37 o 
  -3  -4  10      188.63      203.62     12.42 o 
  -2  -4  10        2.87        1.27      4.13 o 
  -1  -4  10      521.92      547.62     26.33 o 
   0  -4  10       35.93       32.30      9.49 o 
   1  -4  10      352.65      399.67     33.21 o 
   2  -4  10       36.11       35.75     10.59 o 
   3  -4  10      421.42      435.08     36.56 o 
   4  -4  10       27.48       36.99     12.54 o 
   5  -4  10      120.38      154.56     23.21 o 
   6  -4  10       63.69       62.50     15.13 o 
   7  -4  10       98.91       75.20     18.30 o 
  -7  -3  10      151.05      143.28     14.34 o 
  -6  -3  10        6.48       12.26      4.81 o 
  -5  -3  10      231.41      234.99     12.03 o 
  -4  -3  10       24.92       21.23      3.88 o 
  -3  -3  10      216.98      215.34     10.77 o 
  -2  -3  10      165.39      154.60      8.76 o 
  -1  -3  10      766.12      783.64     31.85 o 
   0  -3  10       59.63       61.55     13.36 o 
   1  -3  10      235.99      237.27     25.30 o 
   2  -3  10      148.24      165.89     22.07 o 
   3  -3  10      205.02      185.62     23.04 o 
   4  -3  10       53.27       77.63     16.67 o 
   5  -3  10      172.88      147.81     21.97 o 
   6  -3  10      138.58      153.91     23.14 o 
   7  -3  10      120.68      101.85     20.34 o 
  -7  -2  10       62.41       51.14      8.74 o 
  -6  -2  10       33.46       30.97      5.63 o 
  -5  -2  10      132.21      122.82     12.18 o 
  -4  -2  10       14.69        9.60      3.09 o 
  -3  -2  10      448.76      440.49     21.19 o 
  -2  -2  10      353.79      366.73     13.42 o 
  -1  -2  10      457.77      478.83     16.52 o 
   0  -2  10      347.33      381.11     31.96 o 
   1  -2  10      389.89      403.29     32.98 o 
   2  -2  10      500.70      499.31     37.64 o 
   3  -2  10      327.72      296.34     25.07 o 
   4  -2  10      498.40      472.29     38.26 o 
   5  -2  10       72.11       84.63     17.31 o 
   6  -2  10       76.71       93.50     18.08 o 
   7  -2  10        6.93       12.39     10.86 o 
  -8  -1  10       35.77       16.23      6.06 o 
  -7  -1  10      180.98      172.26     15.61 o 
  -6  -1  10      127.67      104.40     19.78 o 
  -5  -1  10       87.38      111.09     11.86 o 
  -4  -1  10      221.94      223.14     14.14 o 
  -3  -1  10        1.35        4.31      2.36 o 
  -2  -1  10      114.63      117.85      7.17 o 
  -1  -1  10       10.12        6.72      2.65 o 
   0  -1  10      438.83      451.44     35.10 o 
   1  -1  10       60.93       59.13      6.03 o 
   2  -1  10      514.14      528.20     19.65 o 
   3  -1  10        7.03        4.31      4.14 o 
   4  -1  10      282.44      270.10     28.23 o 
   5  -1  10       52.14       45.69     12.92 o 
   6  -1  10      257.83      267.77     30.31 o 
   7  -1  10        1.06        7.79      8.11 o 
  -8   0  10       55.19       35.24     12.89 o 
  -7   0  10       76.77       83.55     11.06 o 
  -6   0  10       97.61       95.43     11.78 o 
  -5   0  10       69.36       79.04     10.73 o 
  -4   0  10      418.68      379.42     17.80 o 
  -3   0  10      117.18      135.39      8.90 o 
  -2   0  10      732.23      765.30     19.38 o 
  -1   0  10       71.34       62.78      5.51 o 
   0   0  10     1010.42     1128.28     59.73 o 
   1   0  10       15.93       18.13      8.84 o 
   2   0  10      593.94      369.18    128.53 o 
   3   0  10       36.74       38.75      6.95 o 
   4   0  10      433.22      444.24     21.87 o 
   5   0  10       35.81       19.72      8.50 o 
   6   0  10      323.47      379.72     36.07 o 
   7   0  10        6.27       17.00      9.58 o 
  -8   1  10      151.14      141.46     22.55 o 
  -7   1  10        9.21       -7.72      7.72 o 
  -6   1  10      257.03      246.58     18.91 o 
  -5   1  10       12.57       16.27      6.24 o 
  -4   1  10      403.61      430.13     24.13 o 
  -3   1  10        2.62        0.34      3.40 o 
  -2   1  10      279.73      310.77     26.45 o 
  -1   1  10        0.12        0.51      2.36 o 
   0   1  10      355.70      376.41     22.13 o 
   1   1  10        5.67        6.88      8.01 o 
   2   1  10      362.67      405.27     16.69 o 
   3   1  10       42.38       45.40      5.61 o 
   4   1  10      509.23      524.78     19.92 o 
   5   1  10       88.51      100.92     12.25 o 
   6   1  10      176.99      210.64     25.95 o 
  -8   2  10       98.94       86.37     18.75 o 
  -7   2  10        6.72       22.23     10.99 o 
  -6   2  10      543.05      537.84     28.75 o 
  -5   2  10        1.03       -3.12      7.37 o 
  -4   2  10      510.47      499.63     26.44 o 
  -3   2  10       54.00       52.22     12.59 o 
  -2   2  10      407.89      385.69     14.69 o 
  -1   2  10      268.94      272.04     25.92 o 
   0   2  10      705.63      750.28     32.75 o 
   1   2  10      244.60      226.65     24.50 o 
   2   2  10      154.35      137.99     10.03 o 
   3   2  10      331.33      346.04     16.31 o 
   4   2  10      207.05      216.04     15.55 o 
   5   2  10      193.41      203.78     12.78 o 
   6   2  10        7.86        8.59      7.55 o 
  -8   3  10       74.03       83.83     17.69 o 
  -7   3  10       36.48       26.17     11.36 o 
  -6   3  10      177.55      195.56     24.77 o 
  -5   3  10       43.36       54.74      9.30 o 
  -4   3  10      247.26      259.87     30.10 o 
  -3   3  10       73.48       88.63     16.49 o 
  -2   3  10      116.65      107.52     12.55 o 
  -1   3  10      133.15      131.71     13.60 o 
   0   3  10      179.56      168.85     15.05 o 
   1   3  10       31.95       25.68      6.68 o 
   2   3  10       48.99       38.42      5.91 o 
   3   3  10      310.45      275.33     15.68 o 
   4   3  10       36.50       31.53      5.75 o 
   5   3  10      196.91      204.80     15.93 o 
  -8   4  10       59.88       64.62     16.99 o 
  -7   4  10       80.83       46.25     15.05 o 
  -6   4  10      145.71      143.06     21.74 o 
  -5   4  10      149.29      138.79     23.08 o 
  -4   4  10      219.99      269.33     26.34 o 
  -3   4  10      275.54      239.29     25.94 o 
  -2   4  10      195.70      200.26     16.74 o 
  -1   4  10      562.18      608.09     29.75 o 
   0   4  10       31.42       31.98      7.32 o 
   1   4  10      246.94      247.53     17.83 o 
   2   4  10       11.19        0.21      3.24 o 
   3   4  10      172.68      179.14     15.52 o 
   4   4  10        7.62       12.61      4.80 o 
   5   4  10      145.21      147.42     11.88 o 
  -8   5  10       31.23       47.39     12.71 o 
  -7   5  10       92.70      112.46     20.37 o 
  -6   5  10       82.21      100.62     18.46 o 
  -5   5  10       74.42       84.73     11.46 o 
  -4   5  10       74.51       80.15     11.16 o 
  -3   5  10      246.05      301.19     29.90 o 
  -2   5  10       49.63       51.70      9.24 o 
  -1   5  10      185.49      172.19     23.86 o 
   0   5  10       15.14       17.06      4.96 o 
   1   5  10      263.47      210.77     16.91 o 
   2   5  10       50.61       51.07      7.14 o 
   3   5  10      172.00      145.88     11.94 o 
   4   5  10        4.59       -4.09      4.09 o 
  -7   6  10      125.68       94.62     19.65 o 
  -6   6  10        6.42       12.79      9.23 o 
  -5   6  10      255.22      281.94     26.88 o 
  -4   6  10        0.82       -2.19      6.07 o 
  -3   6  10      348.30      351.43     32.44 o 
  -2   6  10       18.29       18.71     10.10 o 
  -1   6  10      240.42      253.44     15.57 o 
   0   6  10      104.03      101.26     13.93 o 
   1   6  10      431.45      418.24     38.12 o 
   2   6  10      167.49      166.33     12.73 o 
   3   6  10       54.36       52.36      7.02 o 
  -6   7  10       41.69       42.37      9.63 o 
  -5   7  10       64.89       60.70      9.66 o 
  -4   7  10        0.87       -7.27      7.27 o 
  -3   7  10      114.62      113.67     18.81 o 
  -2   7  10       22.85       21.09      6.28 o 
  -1   7  10      186.40      166.78     14.30 o 
   0   7  10       89.27       89.87      9.67 o 
   1   7  10      110.27       99.19     12.08 o 
  -4   8  10       87.66       69.01     15.26 o 
  -3   8  10       34.39       36.01      8.98 o 
  -2   8  10      154.26      154.87     12.96 o 
  -1   8  10       40.89       34.02      6.28 o 
   0  -7  11      160.57      148.82     15.26 o 
   1  -7  11        0.60       11.67      6.56 o 
   2  -7  11       78.07       99.74     18.42 o 
  -3  -6  11       17.20       18.24      5.59 o 
  -2  -6  11       41.35       29.80      6.47 o 
  -1  -6  11        0.50       -2.32      4.59 o 
   0  -6  11      104.78      132.00     13.98 o 
   1  -6  11        1.64       -8.42      8.42 o 
   2  -6  11      159.11      190.73     24.91 o 
   3  -6  11       13.44       12.90      8.63 o 
   4  -6  11      124.78      164.14     24.71 o 
  -4  -5  11      167.95      153.94     12.06 o 
  -3  -5  11        7.50        4.40      4.42 o 
  -2  -5  11      111.72       93.30     15.57 o 
  -1  -5  11       40.92       17.26      5.99 o 
   0  -5  11      204.03      202.23     16.63 o 
   1  -5  11       63.62       61.72     14.08 o 
   2  -5  11       98.87       99.16     18.31 o 
   3  -5  11      119.10       94.90     19.42 o 
   4  -5  11       80.41       67.85     16.50 o 
   5  -5  11       46.29       54.80     16.11 o 
  -5  -4  11        6.82       -2.76      4.92 o 
  -4  -4  11       97.02       94.43      8.16 o 
  -3  -4  11        0.62       -3.65      4.90 o 
  -2  -4  11      176.51      175.61     15.03 o 
  -1  -4  11      128.09      125.11     12.92 o 
   0  -4  11      108.39       97.33     16.87 o 
   1  -4  11       74.13       71.44     14.55 o 
   2  -4  11       55.37       35.64     11.80 o 
   3  -4  11      137.12      169.84     23.32 o 
   4  -4  11       73.31       89.97     17.64 o 
   5  -4  11      237.65      234.36     29.10 o 
  -6  -3  11       53.23       54.00      7.38 o 
  -5  -3  11       52.24       52.96      5.97 o 
  -4  -3  11       50.14       51.33      5.83 o 
  -3  -3  11      107.28      106.97      7.78 o 
  -2  -3  11       19.84       25.01      6.18 o 
  -1  -3  11       83.44      100.50     11.08 o 
   0  -3  11        8.49       -5.04      9.41 o 
   1  -3  11      317.65      313.72     30.64 o 
   2  -3  11        5.49       -8.66      8.66 o 
   3  -3  11      235.45      263.13     28.95 o 
   4  -3  11        3.99        2.87      8.79 o 
   5  -3  11       89.44       79.53     17.94 o 
  -6  -2  11       59.10       58.49      9.70 o 
  -5  -2  11       90.04       83.61      8.80 o 
  -4  -2  11       32.56       43.97      5.98 o 
  -3  -2  11      150.83      158.55      9.19 o 
  -2  -2  11       89.67       96.43      8.85 o 
  -1  -2  11      103.94      115.04     11.53 o 
   0  -2  11        2.52        2.20      6.26 o 
   1  -2  11      437.01      478.17     38.28 o 
   2  -2  11        8.28        2.39      7.23 o 
   3  -2  11      238.63      253.14     28.36 o 
   4  -2  11       23.73       23.10     11.61 o 
   5  -2  11      228.16      244.70     30.34 o 
   6  -2  11       52.14       52.42     15.65 o 
  -7  -1  11       84.44      102.44     15.53 o 
  -6  -1  11        9.17       25.07      9.68 o 
  -5  -1  11      117.38      107.76     17.03 o 
  -4  -1  11        0.16       -3.37      3.37 o 
  -3  -1  11      526.08      535.43     17.06 o 
  -2  -1  11        0.86       -2.77      2.91 o 
  -1  -1  11      361.20      386.57     17.18 o 
   0  -1  11       30.35       19.60      9.38 o 
   1  -1  11      347.83      369.83     33.34 o 
   2  -1  11        2.69       -1.85      6.20 o 
   3  -1  11      183.93      212.83     26.32 o 
   4  -1  11       29.24       38.21     12.05 o 
   5  -1  11      148.85      150.52     23.02 o 
   6  -1  11       49.88       38.88     14.06 o 
  -7   0  11      107.64       91.75     12.17 o 
  -6   0  11        1.09       -4.53      4.91 o 
  -5   0  11      282.01      273.37     27.40 o 
  -4   0  11       45.36       51.18     12.90 o 
  -3   0  11      268.89      314.17     21.46 o 
  -2   0  11        5.76        4.87      2.44 o 
  -1   0  11      252.92      290.43     20.22 o 
   0   0  11       46.33       46.36     13.64 o 
   1   0  11      490.96      554.56     40.99 o 
   2   0  11      212.82      183.14     23.18 o 
   3   0  11      243.72      237.52     16.56 o 
   4   0  11      154.10      155.27     22.53 o 
   5   0  11       83.86       65.19     16.16 o 
  -7   1  11       70.37       83.60     14.72 o 
  -6   1  11       27.41       23.99      6.72 o 
  -5   1  11      181.48      219.36     18.21 o 
  -4   1  11      107.25      103.31     17.50 o 
  -3   1  11      136.64      151.40     16.63 o 
  -2   1  11      270.60      267.90     19.84 o 
  -1   1  11       59.19       54.74      9.70 o 
   0   1  11      296.09      330.20     31.31 o 
   1   1  11      100.70       75.72     15.50 o 
   2   1  11      164.06      186.22     11.88 o 
   3   1  11      139.27      135.15     12.99 o 
   4   1  11      152.97      153.95     22.35 o 
   5   1  11       57.96       44.57     13.47 o 
  -7   2  11       43.36       39.55      8.84 o 
  -6   2  11       77.98       56.43     10.88 o 
  -5   2  11       78.37       80.12     11.75 o 
  -4   2  11      169.83      151.57     21.25 o 
  -3   2  11      181.23      179.80     16.77 o 
  -2   2  11      249.10      242.36     18.92 o 
  -1   2  11      223.67      242.40     18.73 o 
   0   2  11      327.18      400.69     36.69 o 
   1   2  11       49.68       41.48     12.88 o 
   2   2  11      240.76      237.43     15.17 o 
   3   2  11       11.85       -0.81      3.11 o 
   4   2  11      265.44      271.45     24.02 o 
   5   2  11        2.11       -3.00      5.24 o 
  -7   3  11       34.76       34.88     10.52 o 
  -6   3  11      104.57      104.04     16.15 o 
  -5   3  11       32.97       46.38      9.89 o 
  -4   3  11      259.24      292.95     29.36 o 
  -3   3  11       26.34       27.09      8.28 o 
  -2   3  11      403.06      438.37     26.14 o 
  -1   3  11       15.08       21.56      7.93 o 
   0   3  11      235.57      243.91     18.97 o 
   1   3  11        2.15        0.49      7.63 o 
   2   3  11      322.65      305.00     16.29 o 
   3   3  11       44.61       26.91      5.50 o 
   4   3  11      200.96      204.98     17.11 o 
  -7   4  11        8.16        6.20      7.62 o 
  -6   4  11       99.17      108.94     13.69 o 
  -5   4  11       21.58       30.72     11.75 o 
  -4   4  11      222.40      242.99     27.26 o 
  -3   4  11        4.31        0.85      4.32 o 
  -2   4  11      453.11      513.91     28.81 o 
  -1   4  11       12.69       18.42      6.80 o 
   0   4  11      221.82      252.22     19.33 o 
   1   4  11       67.14       63.37     12.95 o 
   2   4  11      470.25      469.01     27.51 o 
   3   4  11       45.95       46.85      6.94 o 
  -6   5  11      109.17      141.40     15.82 o 
  -5   5  11       22.25       15.87      7.64 o 
  -4   5  11       66.29       63.85     14.71 o 
  -3   5  11       14.72       11.00      6.34 o 
  -2   5  11      210.99      199.71     17.75 o 
  -1   5  11       36.63       24.62     16.31 o 
   0   5  11       97.40       66.82     10.79 o 
   1   5  11      240.80      189.88     16.63 o 
   2   5  11       98.39       88.19      9.33 o 
  -5   6  11       10.07        7.73      6.15 o 
  -4   6  11      150.35      205.26     26.58 o 
  -3   6  11       43.91       49.13     10.07 o 
  -2   6  11       89.32      100.39     13.13 o 
  -1   6  11       52.02       75.73      9.06 o 
   0   6  11       37.44       39.82      6.75 o 
   1   6  11       68.55       85.28     12.05 o 
  -3   7  11       55.21       60.93     10.41 o 
  -2   7  11       27.11       25.58      6.48 o 
  -2  -5  12       60.24       54.34      9.00 o 
  -1  -5  12       40.43       67.92     10.33 o 
   0  -5  12       41.66       35.05      8.63 o 
   1  -5  12       42.61       53.93     13.80 o 
   2  -5  12       48.43       60.10     14.80 o 
  -3  -4  12        7.59        6.28      3.51 o 
  -2  -4  12       90.45       95.59     11.71 o 
  -1  -4  12       25.20        9.41     11.57 o 
   0  -4  12      101.92      128.35     13.16 o 
   1  -4  12        0.31       -7.58      7.58 o 
   2  -4  12      175.27      147.89     23.39 o 
   3  -4  12        2.04       -6.31      6.31 o 
  -4  -3  12       76.83       75.07     11.36 o 
  -3  -3  12        3.20       -5.99      6.85 o 
  -2  -3  12      244.23      248.92     19.32 o 
  -1  -3  12       14.96        5.69      4.04 o 
   0  -3  12      135.13      147.34     21.61 o 
   1  -3  12        2.12       -4.18      5.51 o 
   2  -3  12      147.96      155.27     23.08 o 
   3  -3  12        0.15        6.71      4.94 o 
   4  -3  12      109.78       96.87     19.18 o 
  -5  -2  12        2.37        1.92     11.49 o 
  -4  -2  12      110.66      113.19     13.32 o 
  -3  -2  12       57.69       39.20     12.68 o 
  -2  -2  12      177.81      197.78     25.15 o 
  -1  -2  12       27.08       32.52      8.78 o 
   0  -2  12      172.62      154.58     21.95 o 
   1  -2  12       63.49       82.94     17.16 o 
   2  -2  12      155.67      179.84     25.22 o 
   3  -2  12      140.32      170.06     24.72 o 
   4  -2  12       38.34       33.83     14.15 o 
  -5  -1  12       22.45       18.77      7.43 o 
  -4  -1  12       50.48       61.90     10.63 o 
  -3  -1  12       32.21       33.11      7.73 o 
  -2  -1  12       38.59       47.94     16.33 o 
  -1  -1  12       86.89       76.08     16.14 o 
   0  -1  12       85.80       93.14     17.57 o 
   1  -1  12       91.87       67.55     15.76 o 
   2  -1  12       71.83      107.20     19.43 o 
   3  -1  12      178.15      202.87     27.53 o 
   4  -1  12       91.73       71.75     16.86 o 
  -5   0  12       39.78       45.83      8.90 o 
  -4   0  12       86.74       98.23     26.80 o 
  -3   0  12       67.12       85.13     12.14 o 
  -2   0  12        1.83        4.18      4.61 o 
  -1   0  12      263.63      293.34     21.38 o 
   0   0  12        7.76        2.41      5.58 o 
   1   0  12      215.98      255.75     28.61 o 
   2   0  12        3.22        2.93      4.93 o 
   3   0  12      204.01      209.46     26.88 o 
   4   0  12        1.71       -2.05      6.54 o 
  -6   1  12       18.73       26.59      9.80 o 
  -5   1  12       83.72       73.21     15.72 o 
  -4   1  12       45.98       25.10      7.33 o 
  -3   1  12      105.74      109.60     13.40 o 
  -2   1  12       34.11       21.72      8.20 o 
  -1   1  12      227.37      246.59     19.86 o 
   0   1  12       61.67       71.74     15.38 o 
   1   1  12      166.94      211.68     26.29 o 
   2   1  12        0.72        0.38      4.51 o 
   3   1  12      229.93      230.83     28.03 o 
  -6   2  12        8.23        6.36     10.88 o 
  -5   2  12      153.53      106.64     19.35 o 
  -4   2  12        6.69       16.03      7.83 o 
  -3   2  12      223.54      255.23     20.55 o 
  -2   2  12       37.41       27.77      7.74 o 
  -1   2  12      209.38      231.02     19.25 o 
   0   2  12       52.61       55.96     14.56 o 
   1   2  12       67.90       65.84     14.69 o 
   2   2  12       37.33       28.62      7.60 o 
   3   2  12      165.46      164.37     24.47 o 
  -5   3  12      101.46      110.84     19.94 o 
  -4   3  12        4.69        7.00      5.78 o 
  -3   3  12       91.48       90.25     12.90 o 
  -2   3  12       22.80       27.44      9.12 o 
  -1   3  12      311.28      360.64     24.25 o 
   0   3  12       52.79       63.86     15.99 o 
   1   3  12      200.10      211.88     18.06 o 
   2   3  12      131.15      134.60     14.15 o 
  -5   4  12       55.25       70.77     16.07 o 
  -4   4  12       30.28       26.70      8.27 o 
  -3   4  12      109.59      117.69     25.18 o 
  -2   4  12      103.15      130.49     14.99 o 
  -1   4  12       60.99       79.71     12.24 o 
   0   4  12       71.82      113.71     19.39 o 
   1   4  12       16.64       19.05      6.73 o 
  -4   5  12       79.81       70.45     11.98 o 
  -3   5  12      117.16      113.30     15.04 o 
  -2   5  12      108.96      104.59     13.98 o 
  -1   5  12       64.35       69.38     11.47 o 
   0   5  12      151.92      147.96     15.83 o 
  -2  -2  13       31.54       12.90      8.93 o 
  -1  -2  13       18.87       16.59      8.47 o 
   0  -2  13      103.64       78.88     17.22 o 
   1  -2  13       33.35       20.54     10.13 o 
  -3  -1  13       61.70       63.10     10.46 o 
  -2  -1  13       41.68       29.50     11.96 o 
  -1  -1  13        4.76       -4.00      5.30 o 
   0  -1  13       87.87      103.02     19.09 o 
   1  -1  13       19.29       13.38      9.03 o 
  -3   0  13        7.68       12.61      8.00 o 
  -2   0  13      182.45      190.78     33.94 o 
  -1   0  13        0.82       -3.49      7.71 o 
   0   0  13      175.24      191.80     26.04 o 
   1   0  13        7.64       -7.65      7.65 o 
  -3   1  13       22.74       27.25      8.07 o 
  -2   1  13       57.04       57.47     10.22 o 
  -1   1  13       17.20       18.40     10.79 o 
   0   1  13       55.33       59.73     15.46 o 
   1   1  13       52.03       28.16     11.20 o 
  -3   2  13       23.82       17.94      7.65 o 
  -2   2  13       99.79       94.84     13.64 o 
  -1   2  13      111.10      125.00     15.20 o 
   0   2  13       39.87       39.21     13.41 o 
                                                 
